# Supplementary material for: S-Adenosyl-L-Methionine protects the probiotic yeast, Saccharomyces boulardii, from acid-induced cell death
Source: BMC Microbiol. 2013 Feb 13;13:35. doi: 10.1186/1471-2180-13-35 (PMC3639806; doi:10.1186/1471-2180-13-35)
Supplement: Additional file 1 — Differentially Regulated Genes in S. boulardii Cells Cultured in an Acidic Environment. S. boulardii genes showing 4-fold or greater increase (up-regulated) or decrease (down-regulated) expression in response to an acidic environment. This data has been submitted to the Gene Expression Omnibus (GEO) at the NCBI with accession number, GSE43271. (XLS 286 kb) [file 1471-2180-13-35-S1.xls]

## Sheet: Downregulated Genes
ORF Name	Gene Name	Average Log2 Fold Change	Average Fold Change	SGD Description
YAL003W	EFB1	-3.198	-9.19168	Translation elongation factor 1 beta; stimulates nucleotide exchange to regenerate EF-1 alpha-GTP for the next elongation cycle; part of the EF-1 complex, which facilitates binding of aminoacyl-tRNA to the ribosomal A site
YAL019W	FUN30	-2.66	-6.33005	Conserved member of the Snf2p family with ATP-dependent chromatin remodeling activity; has a role in silencing; potential Cdc28p substrate; authentic, non-tagged protein is detected in purified mitochondria in high-throughput studies
YAL024C	LTE1	-2.2055	-4.61667	Protein similar to GDP/GTP exchange factors but without detectable GEF activity; required for asymmetric localization of Bfa1p at daughter-directed spindle pole bodies and for mitotic exit at low temperatures
YAL025C	MAK16	-3.86325	-14.5534	Essential nuclear protein, constituent of 66S pre-ribosomal particles; required for maturation of 25S and 5.8S rRNAs; required for maintenance of M1 satellite double-stranded RNA of the L-A virus
YAL036C	RBG1	-3.026	-8.15709	Member of the DRG family of GTP-binding proteins; associates with translating ribosomes; interacts with Tma46p, Ygr250cp, Gir2p and Yap1p via two-hybrid
YAL059W	ECM1	-3.35475	-10.2486	Pre-ribosomal factor involved in 60S ribosomal protein subunit export; associates with the pre-60S particle; shuttles between the nucleus and cytoplasm
YBL009W	ALK2	-2.25725	-4.78496	Protein kinase; accumulation and phosphorylation are periodic during the cell cycle; phosphorylated in response to DNA damage; contains characteristic motifs for degradation via the APC pathway; similar to Alk1p and to mammalian haspins
YBL018C	POP8	-2.12325	-4.36727	Subunit of both RNase MRP and nuclear RNase P; RNase MRP cleaves pre-rRNA, while nuclear RNase P cleaves tRNA precursors to generate mature 5' ends and facilitates turnover of nuclear RNAs
YBL024W	NCL1	-2.74675	-6.74025	S-adenosyl-L-methionine-dependent tRNA: m5C-methyltransferase, methylates cytosine to m5C at several positions in tRNAs and intron-containing pre-tRNAs; similar to Nop2p and human proliferation associated nucleolar protein p120
YBL028C		-3.7715	-13.6572	Protein of unknown function that may interact with ribosomes; green fluorescent protein (GFP)-fusion protein localizes to the nucleolus; predicted to be involved in ribosome biogenesis
YBL029W		-2.24025	-4.73713	Non-essential protein of unknown function
YBL035C	POL12	-2.535	-5.81931	B subunit of DNA polymerase alpha-primase complex, required for initiation of DNA replication during mitotic and premeiotic DNA synthesis; also functions in telomere capping and length regulation
YBL039C	URA7	-3.54275	-11.6668	Major CTP synthase isozyme (see also URA8), catalyzes the ATP-dependent transfer of the amide nitrogen from glutamine to UTP, forming CTP, the final step in de novo biosynthesis of pyrimidines; involved in phospholipid biosynthesis
YBL054W	TOD6	-2.86025	-7.27103	PAC motif binding protein involved in rRNA and ribosome biogenesis; subunit of the RPD3L histone deacetylase complex; Myb-like HTH transcription factor, similar to Dot6p; hypophosphorylated by rapamycin treatment in a Sch9p-dependent manne
YBL071W-A	KTI11	-3.10775	-8.62592	Zn-ribbon protein that co-purifies with Dph1 and Dph2 in a complex required for synthesis of diphthamide on translation factor eEF2 and with Elongator subunits Iki3p, Elp2p, and Elp3p involved in modification of wobble nucleosides in tRNAs
YBL081W		-2.36125	-5.13897	Non-essential protein of unknown function; null mutation results in a decrease in plasma membrane electron transport
YBR029C	CDS1	-2.78175	-6.87691	Phosphatidate cytidylyltransferase (CDP-diglyceride synthetase); an enzyme that catalyzes that conversion of CTP + phosphate into diphosphate + CDP-diaclglyerol, a critical step in the synthesis of all major yeast phospholipids
YBR034C	HMT1	-3.38025	-10.4368	Nuclear SAM-dependent mono- and asymmetric arginine dimethylating methyltransferase that modifies hnRNPs, including Npl3p and Hrp1p, affecting their activity and nuclear export; methylates U1 snRNP protein Snp1p and ribosomal protein Rps2p
YBR061C	TRM7	-2.1455	-4.42828	2'-O-ribose methyltransferase, methylates the 2'-O-ribose of nucleotides at positions 32 and 34 of the tRNA anticodon loop
YBR063C		-2.0765	-4.21823	Putative protein of unknown function; YBR063C is not an essential gene
YBR074W		-2.31775	-4.98916	Putative metalloprotease
YBR079C	RPG1	-2.31337	-4.97611	eIF3a subunit of the core complex of translation initiation factor 3 (eIF3), essential for translation; part of a Prt1p-Rpg1p-Nip1p subcomplex that stimulates binding of mRNA and tRNA(i)Met to ribosomes; involved in translation reinitiation
YBR084W	MIS1	-2.16275	-4.47791	Mitochondrial C1-tetrahydrofolate synthase, involved in interconversion between different oxidation states of tetrahydrofolate (THF); provides activities of formyl-THF synthetase, methenyl-THF cyclohydrolase, and methylene-THF dehydrogenase
YBR091C	TIM12	-2.43225	-5.41255	Essential protein of the inner mitochondrial membrane, peripherally localized; component of the TIM22 complex, which is a twin-pore translocase that mediates insertion of numerous multispanning inner membrane proteins
YBR092C	PHO3	-2.23625	-4.71984	Constitutively expressed acid phosphatase similar to Pho5p; brought to the cell surface by transport vesicles; hydrolyzes thiamin phosphates in the periplasmic space, increasing cellular thiamin uptake; expression is repressed by thiamin
YBR104W	YMC2	-2.4445	-5.4434	Mitochondrial protein, putative inner membrane transporter with a role in oleate metabolism and glutamate biosynthesis; member of the mitochondrial carrier (MCF) family; has similarity with Ymc1p
YBR141C		-2.6485	-6.3916	Putative S-adenosylmethionine-dependent methyltransferase; green fluorescent protein (GFP)-fusion protein localizes to the nucleolus; YBR141C is not an essential gene
YBR154C	RPB5	-2.51025	-5.71368	RNA polymerase subunit ABC27, common to RNA polymerases I, II, and III; contacts DNA and affects transactivation
YBR155W	CNS1	-2.1295	-4.37629	TPR-containing co-chaperone; binds both Hsp82p (Hsp90) and Ssa1p (Hsp70) and stimulates the ATPase activity of SSA1, ts mutants reduce Hsp82p function while over expression suppresses the phenotypes of an HSP82 ts allele and a cpr7 deletion
YBR189W	RPS9B	-2.18575	-4.57224	Protein component of the small (40S) ribosomal subunit; nearly identical to Rps9Ap and has similarity to E. coli S4 and rat S9 ribosomal proteins
YBR192W	RIM2	-2.1125	-4.32935	Mitochondrial pyrimidine nucleotide transporter; imports pyrimidine nucleoside triphosphates and exports pyrimidine nucleoside monophosphates; member of the mitochondrial carrier family
YBR238C		-2.83775	-7.16319	Mitochondrial membrane protein with similarity to Rmd9p; not required for respiratory growth but causes a synthetic respiratory defect in combination with rmd9 mutations; transcriptionally up-regulated by TOR; deletion increases life span
YBR242W		-2.055	-4.1753	Putative protein of unknown function; green fluorescent protein (GFP)-fusion protein localizes to the cytoplasm and nucleus; YBR242W is not an essential gene
YBR244W	GPX2	-2.4545	-5.50875	Phospholipid hydroperoxide glutathione peroxidase induced by glucose starvation that protects cells from phospholipid hydroperoxides and nonphospholipid peroxides during oxidative stress
YBR247C	ENP1	-2.8365	-7.14955	Protein associated with U3 and U14 snoRNAs, required for pre-rRNA processing and 40S ribosomal subunit synthesis; localized in the nucleus and concentrated in the nucleolus
YBR248C	HIS7	-2.389	-5.27854	Imidazole glycerol phosphate synthase (glutamine amidotransferase:cyclase), catalyzes the fifth and sixth steps of histidine biosynthesis and also produces 5-aminoimidazole-4-carboxamide ribotide (AICAR), a purine precursor
YBR252W	DUT1	-2.67075	-6.37537	deoxyuridine triphosphate diphosphatase (dUTPase); catalyzes hydrolysis of dUTP to dUMP and PPi, thereby preventing incorporation of uracil into DNA during replication; critical for the maintenance of genetic stability; also has diphosphatase activity on
YBR267W	REI1	-3.9165	-15.1391	Cytoplasmic pre-60S factor; required for the correct recycling of shuttling factors Alb1, Arx1 and Tif6 at the end of the ribosomal large subunit biogenesis; involved in bud growth in the mitotic signaling network
YBR292C		-2.2195	-7.07363	Dubious open reading frame unlikely to encode a protein, based on available experimental and comparative sequence data; YBR292C is not an essential gene
YCL024W	KCC4	-2.50812	-5.81651	Protein kinase of the bud neck involved in the septin checkpoint, associates with septin proteins, negatively regulates Swe1p by phosphorylation, shows structural homology to bud neck kinases Gin4p and Hsl1p
YCL037C	SRO9	-4.19425	-18.3405	Cytoplasmic RNA-binding protein that associates with translating ribosomes; involved in heme regulation of Hap1p as a component of the HMC complex, also involved in the organization of actin filaments; contains a La motif
YCL054W	SPB1	-2.89637	-7.45266	AdoMet-dependent methyltransferase involved in rRNA processing and 60S ribosomal subunit maturation; methylates G2922 in the tRNA docking site of the large subunit rRNA and in the absence of snR52, U2921; suppressor of PAB1 mutants
YCR016W		-2.51575	-5.74069	Putative protein of unknown function; green fluorescent protein (GFP)-fusion protein localizes to the nucleolus and nucleus; predicted to be involved in ribosome biogenesis
YCR034W	FEN1	-4.008	-16.1087	Fatty acid elongase, involved in sphingolipid biosynthesis; acts on fatty acids of up to 24 carbons in length; mutations have regulatory effects on 1,3-beta-glucan synthase, vacuolar ATPase, and the secretory pathway
YCR043C		-2.3405	-5.06953	Putative protein of unknown function; green fluorescent protein (GFP)-fusion protein localizes to the Golgi apparatus; YCR043C is not an essential gene
YCR057C	PWP2	-2.6765	-6.44066	Conserved 90S pre-ribosomal component essential for proper endonucleolytic cleavage of the 35 S rRNA precursor at A0, A1, and A2 sites; contains eight WD-repeats; PWP2 deletion leads to defects in cell cycle and bud morphogenesis
YCR063W	BUD31	-3.05575	-8.32696	Component of the SF3b subcomplex of the U2 snRNP; diploid mutants display a random budding pattern instead of the wild-type bipolar pattern
YCR072C	RSA4	-5.13975	-35.3028	WD-repeat protein involved in ribosome biogenesis; may interact with ribosomes; required for maturation and efficient intra-nuclear transport or pre-60S ribosomal subunits, localizes to the nucleolus
YCR092C	MSH3	-2.81825	-7.05348	Mismatch repair protein, forms dimers with Msh2p that mediate repair of insertion or deletion mutations and removal of nonhomologous DNA ends, contains a PCNA (Pol30p) binding motif required for genome stability
YDL003W	MCD1	-2.39075	-5.25182	Essential subunit of the cohesin complex required for sister chromatid cohesion in mitosis and meiosis; apoptosis induces cleavage and translocation of a C-terminal fragment to mitochondria; expression peaks in S phase
YDL014W	NOP1	-3.15525	-8.98406	Nucleolar protein, component of the small subunit processome complex, which is required for processing of pre-18S rRNA; has similarity to mammalian fibrillarin
YDL031W	DBP10	-3.24913	-9.5101	Putative ATP-dependent RNA helicase of the DEAD-box protein family, constituent of 66S pre-ribosomal particles; essential protein involved in ribosome biogenesis
YDL037C	BSC1	-3.163	-8.96531	Protein of unconfirmed function, similar to cell surface flocculin Muc1p; ORF exhibits genomic organization compatible with a translational readthrough-dependent mode of expression
YDL039C	PRM7	-3.527	-11.6136	Pheromone-regulated protein, predicted to have one transmembrane segment; promoter contains Gcn4p binding elements
YDL051W	LHP1	-2.50663	-5.69144	RNA binding protein required for maturation of tRNA and U6 snRNA precursors; acts as a molecular chaperone for RNAs transcribed by polymerase III; homologous to human La (SS-B) autoantigen
YDL060W	TSR1	-3.51863	-11.4866	Protein required for processing of 20S pre-rRNA in the cytoplasm; associates with pre-40S ribosomal particles; inhibits the premature association of 60S subunits with assembling 40S subunits in the cytoplasm; similar to Bms1p
YDL063C		-3.36125	-10.3308	Protein required for biogenesis of the large ribosomal subunit; green fluorescent protein (GFP)-fusion protein localizes to the cytoplasm and nucleus
YDL121C		-2.11875	-4.34331	Putative protein of unknown function; green fluorescent protein (GFP)-fusion protein localizes to the endoplasmic reticulum; YDL121C is not an essential protein
YDL122W	UBP1	-2.021	-4.06085	Ubiquitin-specific protease that removes ubiquitin from ubiquitinated proteins; cleaves at the C terminus of ubiquitin fusions irrespective of their size; capable of cleaving polyubiquitin chains
YDL148C	NOP14	-2.81425	-7.03508	Nucleolar protein, forms a complex with Noc4p that mediates maturation and nuclear export of 40S ribosomal subunits; also present in the small subunit processome complex, which is required for processing of pre-18S rRNA
YDL150W	RPC53	-2.63625	-6.21859	RNA polymerase III subunit C53
YDL167C	NRP1	-2.4675	-5.53391	Putative RNA binding protein of unknown function; localizes to stress granules induced by glucose deprivation; predicted to be involved in ribosome biogenesis
YDL182W	LYS20	-2.0255	-4.07182	Homocitrate synthase isozyme, catalyzes the condensation of acetyl-CoA and alpha-ketoglutarate to form homocitrate, which is the first step in the lysine biosynthesis pathway; highly similar to the other isozyme, Lys21p
YDL201W	TRM8	-2.83775	-7.15051	Noncatalytic subunit of a tRNA methyltransferase complex; Trm8p and Trm82p comprise an enzyme that catalyzes a methyl-transfer from S-adenosyl-l-methionine to the N(7) atom of guanine at position 46 in tRNA; Trm8 lacks catalytic activity if not bound to T
YDL208W	NHP2	-2.95	-7.7286	Nuclear protein related to mammalian high mobility group (HMG) proteins, essential for function of H/ACA-type snoRNPs, which are involved in 18S rRNA processing
YDL211C		-2.5525	-6.21878	Putative protein of unknown function; green fluorescent protein (GFP)-fusion protein localizes to the vacuole
YDL213C	NOP6	-2.99425	-7.98939	rRNA-binding protein required for 40S ribosomal subunit biogenesis; contains an RNA recognition motif (RRM) and has similarity to hydrophilins; NOP6 may be a fungal-specific gene as no homologs have been yet identified in higher eukaryotes
YDR021W	FAL1	-2.26625	-4.87238	Nucleolar protein required for maturation of 18S rRNA, member of the eIF4A subfamily of DEAD-box ATP-dependent RNA helicases
YDR045C	RPC11	-3.04325	-8.2738	RNA polymerase III subunit C11; mediates pol III RNA cleavage activity and is important for termination of transcription; homologous to TFIIS
YDR060W	MAK21	-3.8385	-14.3055	Constituent of 66S pre-ribosomal particles, required for large (60S) ribosomal subunit biogenesis; involved in nuclear export of pre-ribosomes; required for maintenance of dsRNA virus; homolog of human CAATT-binding protein
YDR083W	RRP8	-3.3765	-10.3869	Nucleolar protein involved in rRNA processing, pre-rRNA cleavage at site A2; also involved in telomere maintenance; mutation is synthetically lethal with a gar1 mutation
YDR087C	RRP1	-2.27325	-4.83876	Essential evolutionarily conserved nucleolar protein necessary for biogenesis of 60S ribosomal subunits and processing of pre-rRNAs to mature rRNAs, associated with several distinct 66S pre-ribosomal particles
YDR091C	RLI1	-2.97575	-7.89923	Essential iron-sulfur protein required for ribosome biogenesis and translation initiation and termination; facilitates binding of a multifactor complex (MFC) of initiation factors to the small ribosomal subunit; predicted ABC family ATPase
YDR101C	ARX1	-3.59225	-12.0761	Shuttling pre-60S factor; involved in the biogenesis of ribosomal large subunit biogenesis; interacts directly with Alb1; responsible for Tif6 recycling defects in absence of Rei1; associated with the ribosomal export complex
YDR110W	FOB1	-2.22063	-4.67956	Nucleolar protein that binds the rDNA replication fork barrier (RFB) site; required for replication fork blocking, recombinational hotspot activity, condensin recruitment to RFB and rDNA repeat segregation; related to retroviral integrases
YDR119W	VBA4	-2.3825	-5.21666	Protein of unknown function with proposed role as a basic amino acid permease based on phylogeny; GFP-fusion protein localizes to vacuolar membrane; physical interaction with Atg27p suggests a possible role in autophagy; non-essential gene
YDR120C	TRM1	-2.0275	-4.09217	tRNA methyltransferase; two forms of the protein are made by alternative translation starts; localizes to both the nucleus and mitochondrion to produce the modified base N2,N2-dimethylguanosine in tRNAs in both compartments
YDR144C	MKC7	-3.27675	-9.69171	GPI-anchored aspartyl protease, member of the yapsin family of proteases involved in cell wall growth and maintenance; shares functions with Yap3p and Kex2p
YDR165W	TRM82	-3.41688	-10.6817	Catalytic subunit of a tRNA methyltransferase complex; Trm8p and Trm82p comprise an enzyme that catalyzes a methyl-transfer from S-adenosyl-l-methionine to the N(7) atom of guanine at position 46 in tRNA; Trm8 lacks catalytic activity if not bound to Trm8
YDR179W-A		-2.58588	-6.00654	Putative protein of unknown function
YDR184C	ATC1	-4.04475	-17.0784	Nuclear protein, possibly involved in regulation of cation stress responses and/or in the establishment of bipolar budding pattern
YDR190C	RVB1	-2.02412	-4.07349	Essential protein involved in transcription regulation; component of chromatin remodeling complexes; required for assembly and function of the INO80 complex; also referred to as pontin; member of the RUVB-like protein family
YDR217C	RAD9	-2.063	-4.19125	DNA damage-dependent checkpoint protein, required for cell-cycle arrest in G1/S, intra-S, and G2/M; transmits checkpoint signal by activating Rad53p and Chk1p; hyperphosphorylated by Mec1p and Tel1p; potential Cdc28p substrate
YDR222W		-2.7565	-6.76495	Protein of unknown function; green fluorescent protein (GFP)-fusion protein localizes to the cytoplasm in a punctate pattern
YDR299W	BFR2	-2.5	-5.66423	Essential protein that is a component of 90S preribosomes; may be involved in rRNA processing; multicopy suppressor of sensitivity to Brefeldin A; expression is induced during lag phase and also by cold shock
YDR300C	PRO1	-2.31588	-4.97915	Gamma-glutamyl kinase, catalyzes the first step in proline biosynthesis
YDR312W	SSF2	-2.03212	-4.09211	Protein required for ribosomal large subunit maturation, functionally redundant with Ssf1p; member of the Brix family
YDR321W	ASP1	-2.5005	-5.65883	Cytosolic L-asparaginase, involved in asparagine catabolism
YDR324C	UTP4	-4.16125	-17.9186	Subunit of U3-containing 90S preribosome and Small Subunit (SSU) processome complexes involved in production of 18S rRNA and assembly of small ribosomal subunit; member of t-Utp subcomplex involved with transcription of 35S rRNA transcript
YDR339C	FCF1	-2.26087	-4.79282	Putative PINc domain nuclease required for early cleavages of 35S pre-rRNA and maturation of 18S rRNA; component of the SSU (small subunit) processome involved in 40S ribosomal subunit biogenesis; copurifies with Faf1p
YDR365C	ESF1	-3.656	-12.8173	Nucleolar protein involved in pre-rRNA processing; depletion causes severely decreased 18S rRNA levels
YDR395W	SXM1	-3.33975	-10.1347	Nuclear transport factor (karyopherin) involved in protein transport between the cytoplasm and nucleoplasm; similar to Nmd5p, Cse1p, Lph2p, and the human cellular apoptosis susceptibility protein, CAS1
YDR398W	UTP5	-3.44125	-11.0274	Subunit of U3-containing Small Subunit (SSU) processome complex involved in production of 18S rRNA and assembly of small ribosomal subunit
YDR399W	HPT1	-3.8185	-14.1303	Dimeric hypoxanthine-guanine phosphoribosyltransferase, catalyzes the formation of both inosine monophosphate and guanosine monophosphate; mutations in the human homolog HPRT1 can cause Lesch-Nyhan syndrome and Kelley-Seegmiller syndrome
YDR449C	UTP6	-4.87625	-29.4128	Nucleolar protein, component of the small subunit (SSU) processome containing the U3 snoRNA that is involved in processing of pre-18S rRNA
YDR454C	GUK1	-2.01	-4.02807	Guanylate kinase, converts GMP to GDP; required for growth and mannose outer chain elongation of cell wall N-linked glycoproteins
YDR465C	RMT2	-2.76375	-6.79294	Arginine N5 methyltransferase; methylates ribosomal protein Rpl12 (L12) on Arg67
YDR496C	PUF6	-3.26825	-9.6619	Pumilio-homology domain protein that binds the 3' UTR of ASH1 mRNA and represses its translation, resulting in proper asymmetric localization of ASH1 mRNA; also co-sediments with the 60S ribosomal subunit and is required for its biogenesis
YDR508C	GNP1	-2.13175	-4.39361	High-affinity glutamine permease, also transports Leu, Ser, Thr, Cys, Met and Asn; expression is fully dependent on Grr1p and modulated by the Ssy1p-Ptr3p-Ssy5p (SPS) sensor of extracellular amino acids
YDR528W	HLR1	-2.416	-5.35808	Protein involved in regulation of cell wall composition and integrity and response to osmotic stress; overproduction suppresses a lysis sensitive PKC mutation; similar to Lre1p, which functions antagonistically to protein kinase A
YEL022W	GEA2	-2.57425	-5.96766	Guanine nucleotide exchange factor for ADP ribosylation factors (ARFs), involved in vesicular transport between the Golgi and ER, Golgi organization, and actin cytoskeleton organization; similar to but not functionally redundant with Gea1p
YEL026W	SNU13	-3.864	-14.6378	RNA binding protein, part of U3 snoRNP involved in rRNA processing, part of U4/U6-U5 tri-snRNP involved in mRNA splicing, similar to human 15.5K protein
YEL048C	TCA17	-2.3805	-5.20722	Subunit of TRAPPII, a multimeric GEF involved in intra-Golgi and endosome-to-Golgi transport; promotes association of TRAPPII-specific subunits with the core complex; sedlin related; human Sedlin mutations cause SEDT, a skeletal disorder
YEL055C	POL5	-2.63075	-6.23949	DNA Polymerase phi; has sequence similarity to the human MybBP1A and weak sequence similarity to B-type DNA polymerases, not required for chromosomal DNA replication; required for the synthesis of rRNA
YER001W	MNN1	-2.87575	-7.35957	Alpha-1,3-mannosyltransferase, integral membrane glycoprotein of the Golgi complex, required for addition of alpha1,3-mannose linkages to N-linked and O-linked oligosaccharides, one of five S. cerevisiae proteins of the MNN1 family
YER002W	NOP16	-2.1085	-4.31252	Constituent of 66S pre-ribosomal particles, involved in 60S ribosomal subunit biogenesis
YER006W	NUG1	-2.12475	-4.36337	GTPase that associates with nuclear 60S pre-ribosomes, required for export of 60S ribosomal subunits from the nucleus
YER052C	HOM3	-2.08962	-4.2837	Aspartate kinase (L-aspartate 4-P-transferase); cytoplasmic enzyme that catalyzes the first step in the common pathway for methionine and threonine biosynthesis; expression regulated by Gcn4p and the general control of amino acid synthesis
YER055C	HIS1	-2.23137	-4.70817	ATP phosphoribosyltransferase, a hexameric enzyme, catalyzes the first step in histidine biosynthesis; mutations cause histidine auxotrophy and sensitivity to Cu, Co, and Ni salts; transcription is regulated by general amino acid control
YER056C	FCY2	-2.39013	-5.24374	Purine-cytosine permease, mediates purine (adenine, guanine, and hypoxanthine) and cytosine accumulation
YER070W	RNR1	-3.29975	-9.86222	Major isoform of the large subunit of ribonucleotide-diphosphate reductase; the RNR complex catalyzes rate-limiting step in dNTP synthesis, regulated by DNA replication and DNA damage checkpoint pathways via localization of small subunits
YER073W	ALD5	-3.88225	-14.779	Mitochondrial aldehyde dehydrogenase, involved in regulation or biosynthesis of electron transport chain components and acetate formation; activated by K+; utilizes NADP+ as the preferred coenzyme; constitutively expressed
YER082C	UTP7	-3.3655	-10.3284	Nucleolar protein, component of the small subunit (SSU) processome containing the U3 snoRNA that is involved in processing of pre-18S rRNA
YER086W	ILV1	-2.33787	-5.06561	Threonine deaminase, catalyzes the first step in isoleucine biosynthesis; expression is under general amino acid control; ILV1 locus exhibits highly positioned nucleosomes whose organization is independent of known ILV1 regulation
YER110C	KAP123	-2.9445	-7.71443	Karyopherin beta, mediates nuclear import of ribosomal proteins prior to assembly into ribosomes and import of histones H3 and H4; localizes to the nuclear pore, nucleus, and cytoplasm; exhibits genetic interactions with RAI1
YER126C	NSA2	-2.502	-5.66471	Protein constituent of 66S pre-ribosomal particles, contributes to processing of the 27S pre-rRNA
YER127W	LCP5	-4.35637	-20.5151	Essential protein involved in maturation of 18S rRNA; depletion leads to inhibited pre-rRNA processing and reduced polysome levels; localizes primarily to the nucleolus
YER128W	VFA1	-2.1075	-4.32261	Protein that interacts with Vps4p and has a role in vacuolar sorting; localizes to endosomes in a Vps4-dependent manner; overexpression causes canavanine sensitivity and confers a partial class D vacuole morphology
YFL022C	FRS2	-2.43275	-5.40137	Alpha subunit of cytoplasmic phenylalanyl-tRNA synthetase, forms a tetramer with Frs1p to form active enzyme; evolutionarily distant from mitochondrial phenylalanyl-tRNA synthetase based on protein sequence, but substrate binding is similar
YFL023W	BUD27	-4.12025	-18.0643	Unconventional prefoldin protein involved in translation initiation; mutants have inappropriate expression of nutrient sensitive genes due to translational derepression of Gcn4p transcription factor; diploid mutants show random budding
YFL025C	BST1	-2.88475	-7.38719	GPI inositol deacylase of the ER that negatively regulates COPII vesicle formation, prevents production of vesicles with defective subunits, required for proper discrimination between resident ER proteins and Golgi-bound cargo molecules
YFL034C-A	RPL22B	-2.71825	-6.58224	Protein component of the large (60S) ribosomal subunit, has similarity to Rpl22Ap and to rat L22 ribosomal protein
YFL045C	SEC53	-2.1445	-4.43088	Phosphomannomutase, involved in synthesis of GDP-mannose and dolichol-phosphate-mannose; required for folding and glycosylation of secretory proteins in the ER lumen
YFR001W	LOC1	-2.703	-6.51264	Nuclear protein involved in asymmetric localization of ASH1 mRNA; binds double-stranded RNA in vitro; constituent of 66S pre-ribosomal particles
YGL016W	KAP122	-2.1245	-4.36731	Karyopherin beta, responsible for import of the Toa1p-Toa2p complex into the nucleus; binds to nucleoporins Nup1p and Nup2p; may play a role in regulation of pleiotropic drug resistance
YGL029W	CGR1	-4.88925	-29.8494	Protein involved in nucleolar integrity and processing of the pre-rRNA for the 60S ribosome subunit; transcript is induced in response to cytotoxic stress but not genotoxic stress
YGL077C	HNM1	-2.3105	-4.96055	Choline/ethanolamine transporter; involved in the uptake of nitrogen mustard and the uptake of glycine betaine during hypersaline stress; co-regulated with phospholipid biosynthetic genes and negatively regulated by choline and myo-inositol
YGL078C	DBP3	-3.0555	-8.31728	Putative ATP-dependent RNA helicase of the DEAD-box family involved in ribosomal biogenesis
YGL099W	LSG1	-3.36212	-10.615	Putative GTPase involved in 60S ribosomal subunit biogenesis; required for the release of Nmd3p from 60S subunits in the cytoplasm
YGL120C	PRP43	-4.31975	-19.9703	RNA helicase in the DEAH-box family, functions in both RNA polymerase I and polymerase II transcript metabolism, involved in release of the lariat-intron from the spliceosome
YGL169W	SUA5	-2.41038	-5.32286	Single-stranded telomeric DNA-binding protein, required for normal telomere length; null mutant lacks N6-threonylcarbamoyl adenosine (t6A) modification in the anticodon loop of ANN-decoding tRNA; member of conserved YrdC/Sua5 family
YGL171W	ROK1	-2.31537	-4.97769	ATP-dependent RNA helicase of the DEAD box family; required for 18S rRNA synthesis
YGL209W	MIG2	-2.29225	-4.90757	Protein containing zinc fingers, involved in repression, along with Mig1p, of SUC2 (invertase) expression by high levels of glucose; binds to Mig1p-binding sites in SUC2 promoter
YGL225W	VRG4	-2.715	-6.57062	Golgi GDP-mannose transporter; regulates Golgi function and glycosylation in Golgi
YGL236C	MTO1	-2.7745	-6.88856	Mitochondrial protein, forms a heterodimer complex with Mss1p that performs the 5-carboxymethylaminomethyl modification of the wobble uridine base in mitochondrial tRNAs; required for respiration in paromomycin-resistant 15S rRNA mutants
YGR014W	MSB2	-2.80825	-7.05118	Mucin family member involved in the Cdc42p- and MAP kinase-dependent filamentous growth signaling pathway; also functions as an osmosensor in parallel to the Sho1p-mediated pathway; potential Cdc28p substrate
YGR039W		-2.0455	-4.13331	Dubious open reading frame unlikely to encode a protein, based on available experimental and comparative sequence data; partially overlaps the Autonomously Replicating Sequence ARS722
YGR079W		-2.213	-4.6394	Putative protein of unknown function; YGR079W is not an essential gene
YGR081C	SLX9	-2.79875	-6.9711	Protein required for pre-rRNA processing; associated with the 90S pre-ribosome and 43S small ribosomal subunit precursor; interacts with U3 snoRNA; deletion mutant has synthetic fitness defect with an sgs1 deletion mutant
YGR083C	GCD2	-2.69575	-6.47912	Delta subunit of the translation initiation factor eIF2B, the guanine-nucleotide exchange factor for eIF2; activity subsequently regulated by phosphorylated eIF2; first identified as a negative regulator of GCN4 expression
YGR090W	UTP22	-3.16125	-8.95346	Possible U3 snoRNP protein involved in maturation of pre-18S rRNA, based on computational analysis of large-scale protein-protein interaction data
YGR109C	CLB6	-5.14475	-35.7979	B-type cyclin involved in DNA replication during S phase; activates Cdc28p to promote initiation of DNA synthesis; functions in formation of mitotic spindles along with Clb3p and Clb4p; most abundant during late G1
YGR123C	PPT1	-2.874	-7.33223	Protein serine/threonine phosphatase with similarity to human phosphatase PP5; present in both the nucleus and cytoplasm; expressed during logarithmic growth; computational analyses suggest roles in phosphate metabolism and rRNA processing
YGR128C	UTP8	-2.20925	-4.64764	Nucleolar protein required for export of tRNAs from the nucleus; also copurifies with the small subunit (SSU) processome containing the U3 snoRNA that is involved in processing of pre-18S rRNA
YGR140W	CBF2	-2.22213	-4.67355	Essential kinetochore protein, component of the CBF3 multisubunit complex that binds to the CDEIII region of the centromere; Cbf2p also binds to the CDEII region possibly forming a different multimeric complex, ubiquitinated in vivo
YGR145W	ENP2	-3.23525	-9.42249	Essential nucleolar protein, required for biogenesis of the small ribosomal subunit; contains WD repeats, interacts with Mpp10p and Bfr2p, and has homology to Spb1p
YGR158C	MTR3	-2.23025	-4.69378	Exosome non-catalytic core component; involved in 3'-5' RNA processing and degradation in both the nucleus and the cytoplasm; has similarity to E. coli RNase PH and to human hMtr3p (EXOSC6)
YGR159C	NSR1	-3.85187	-14.5731	Nucleolar protein that binds nuclear localization sequences, required for pre-rRNA processing and ribosome biogenesis
YGR162W	TIF4631	-2.41575	-5.3724	Translation initiation factor eIF4G, subunit of the mRNA cap-binding protein complex (eIF4F) that also contains eIF4E (Cdc33p); interacts with Pab1p and with eIF4A (Tif1p); also has a role in biogenesis of the large ribosomal subunit
YGR173W	RBG2	-2.9895	-7.95505	Protein with a role in translation; forms a complex with Gir2p; has similarity to mammalian developmentally regulated GTP-binding protein
YGR177C	ATF2	-2.35688	-5.15157	Alcohol acetyltransferase, may play a role in steroid detoxification; forms volatile esters during fermentation, which is important for brewing and winemaking
YGR187C	HGH1	-2.22275	-4.67083	Nonessential protein of unknown function; predicted to be involved in ribosome biogenesis; green fluorescent protein (GFP)-fusion protein localizes to the cytoplasm; similar to mammalian BRP16 (Brain protein 16)
YGR200C	ELP2	-2.471	-5.54511	Subunit of Elongator complex, which is required for modification of wobble nucleosides in tRNA; target of Kluyveromyces lactis zymocin
YGR208W	SER2	-2.15625	-4.45756	Phosphoserine phosphatase of the phosphoglycerate pathway, involved in serine and glycine biosynthesis, expression is regulated by the available nitrogen source
YGR211W	ZPR1	-2.29325	-4.90937	Essential protein with two zinc fingers, present in the nucleus of growing cells but relocates to the cytoplasm in starved cells via a process mediated by Cpr1p; binds to translation elongation factor eEF-1 (Tef1p)
YGR217W	CCH1	-2.3545	-5.12294	Voltage-gated high-affinity calcium channel involved in calcium influx in response to some environmental stresses as well as exposure to mating pheromones; interacts and co-localizes with Mid1p, suggesting Cch1p and Mid1p function together
YGR245C	SDA1	-2.41475	-5.35238	Highly conserved nuclear protein required for actin cytoskeleton organization and passage through Start, plays a critical role in G1 events, binds Nap1p, also involved in 60S ribosome biogenesis
YGR271C-A	EFG1	-4.16875	-18.1546	Essential protein required for maturation of 18S rRNA; null mutant is sensitive to hydroxyurea and is delayed in recovering from alpha-factor arrest; green fluorescent protein (GFP)-fusion protein localizes to the nucleolus
YGR283C		-3.70525	-13.1744	Putative S-adenosylmethionine-dependent methyltransferase; may interact with ribosomes, based on co-purification experiments; predicted to be involved in ribosome biogenesis; null mutant is resistant to fluconazole; GFP-fusion protein localizes to the nuc
YHR031C	RRM3	-2.3255	-5.0178	DNA helicase involved in rDNA replication and Ty1 transposition; relieves replication fork pauses at telomeric regions; structurally and functionally related to Pif1p
YHR049W	FSH1	-2.30175	-4.93591	Putative serine hydrolase that localizes to both the nucleus and cytoplasm; sequence is similar to S. cerevisiae Fsh2p and Fsh3p and the human candidate tumor suppressor OVCA2
YHR061C	GIC1	-2.27062	-4.83598	Protein of unknown function involved in initiation of budding and cellular polarization, interacts with Cdc42p via the Cdc42/Rac-interactive binding (CRIB) domain
YHR062C	RPP1	-2.66213	-6.33681	Subunit of both RNase MRP and nuclear RNase P; RNase MRP cleaves pre-rRNA, while nuclear RNase P cleaves tRNA precursors to generate mature 5' ends and facilitates turnover of nuclear RNAs
YHR066W	SSF1	-4.41312	-21.6922	Constituent of 66S pre-ribosomal particles, required for ribosomal large subunit maturation; functionally redundant with Ssf2p; member of the Brix family
YHR069C	RRP4	-2.62263	-6.15989	Exosome non-catalytic core component; involved in 3'-5' RNA processing and degradation in both the nucleus and the cytoplasm; predicted to contain RNA binding domains; has similarity to human hRrp4p (EXOSC2)
YHR070W	TRM5	-2.39387	-5.25653	tRNA(m(1)G37)methyltransferase, methylates a tRNA base adjacent to the anticodon that has a role in prevention of frameshifting; highly conserved across Archaea, Bacteria, and Eukarya
YHR072W-A	NOP10	-2.74012	-6.70407	Constituent of small nucleolar ribonucleoprotein particles containing H/ACA-type snoRNAs, which are required for pseudouridylation and processing of pre-18S rRNA
YHR084W	STE12	-2.59912	-6.05963	Transcription factor that is activated by a MAP kinase signaling cascade, activates genes involved in mating or pseudohyphal/invasive growth pathways; cooperates with Tec1p transcription factor to regulate genes specific for invasive growth
YHR085W	IPI1	-2.91862	-7.5707	Essential component of the Rix1 complex (with Rix1p and Ipi3p) that is required for processing of ITS2 sequences from 35S pre-rRNA; Rix1 complex associates with Mdn1p in pre-60S ribosomal particles
YHR094C	HXT1	-2.03937	-4.12458	Low-affinity glucose transporter of the major facilitator superfamily, expression is induced by Hxk2p in the presence of glucose and repressed by Rgt1p when glucose is limiting
YHR128W	FUR1	-2.83375	-7.13665	Uracil phosphoribosyltransferase, synthesizes UMP from uracil; involved in the pyrimidine salvage pathway
YHR143W-A	RPC10	-3.2815	-9.72455	RNA polymerase subunit ABC10-alpha, found in RNA polymerase complexes I, II, and III
YHR148W	IMP3	-3.39725	-10.6111	Component of the SSU processome, which is required for pre-18S rRNA processing, essential protein that interacts with Mpp10p and mediates interactions of Imp4p and Mpp10p with U3 snoRNA
YHR154W	RTT107	-3.48075	-11.2362	Protein implicated in Mms22-dependent DNA repair during S phase; involved in recruiting the SMC5/6 complex to double-strand breaks; DNA damage induces phosphorylation by Mec1p at one or more SQ/TQ motifs; interacts with Mms22p and Slx4p; has four BRCT dom
YHR169W	DBP8	-2.72975	-6.64959	ATPase, putative RNA helicase of the DEAD-box family; component of 90S preribosome complex involved in production of 18S rRNA and assembly of 40S small ribosomal subunit; ATPase activity stimulated by association with Esf2p
YHR170W	NMD3	-2.073	-4.21673	Protein involved in nuclear export of the large ribosomal subunit; acts as a Crm1p-dependent adapter protein for export of nascent ribosomal subunits through the nuclear pore complex
YHR196W	UTP9	-4.91625	-30.2132	Nucleolar protein, component of the small subunit (SSU) processome containing the U3 snoRNA that is involved in processing of pre-18S rRNA
YHR208W	BAT1	-3.5505	-11.7963	Mitochondrial branched-chain amino acid (BCAA) aminotransferase, preferentially involved in BCAA biosynthesis; homolog of murine ECA39; highly expressed during logarithmic phase and repressed during stationary phase
YIL009W	FAA3	-2.15425	-4.46128	Long chain fatty acyl-CoA synthetase, activates imported fatty acids; green fluorescent protein (GFP)-fusion protein localizes to the cell periphery
YIL053W	RHR2	-2.04575	-4.13011	Constitutively expressed isoform of DL-glycerol-3-phosphatase; involved in glycerol biosynthesis, induced in response to both anaerobic and, along with the Hor2p/Gpp2p isoform, osmotic stress
YIL079C	AIR1	-3.10325	-8.80082	Zinc knuckle protein, involved in nuclear RNA processing and degradation as a component of the TRAMP complex; stimulates the poly(A) polymerase activity of Pap2p in vitro; functionally redundant with Air2p
YIL091C	UTP25	-3.3015	-10.2153	Nucleolar protein required for 35S pre-RNA processing and 40S ribosomal subunit biogenesis; contains a DEAD-box RNA helicase-like motif
YIL096C		-3.69425	-12.9905	Putative S-adenosylmethionine-dependent methyltransferase; associates with precursors of the 60S ribosomal subunit; predicted to be involved in ribosome biogenesis
YIL110W	HPM1	-2.56375	-5.97265	AdoMet-dependent methyltransferase involved in a novel 3-methylhistidine modification of ribosomal protein Rpl3p; seven beta-strand MTase family member; null mutant exhibits a weak vacuolar protein sorting defect and caspofungin resistance
YIL127C	RRT14	-3.44375	-10.8836	Putative protein of unknown function; identified in a screen for mutants with decreased levels of rDNA transcription; green fluorescent protein (GFP)-fusion protein localizes to the nucleolus; predicted to be involved in ribosome biogenesis
YIL131C	FKH1	-2.2405	-4.7299	Forkhead family transcription factor with a minor role in the expression of G2/M phase genes; negatively regulates transcriptional elongation; positive role in chromatin silencing at HML and HMR; regulates donor preference during switching
YIL140W	AXL2	-2.19475	-4.583	Integral plasma membrane protein required for axial budding in haploid cells, localizes to the incipient bud site and bud neck; glycosylated by Pmt4p; potential Cdc28p substrate
YIL158W	AIM20	-2.00875	-4.03096	Putative protein of unknown function; overexpression causes a cell cycle delay or arrest; green fluorescent protein (GFP)-fusion protein localizes to the vacuole; null mutant displays elevated frequency of mitochondrial genome loss
YIR026C	YVH1	-2.1225	-4.35456	Protein phosphatase involved in vegetative growth at low temperatures, sporulation, and glycogen accumulation; mutants are defective in 60S ribosome assembly; member of the dual-specificity family of protein phosphatases
YJL010C	NOP9	-3.79125	-13.8451	Essential subunit of U3-containing 90S preribosome involved in production of 18S rRNA and assembly of small ribosomal subunit; also part of pre-40S ribosome and required for its export into cytoplasm; binds RNA and contains pumilio domain
YJL011C	RPC17	-3.92675	-15.208	RNA polymerase III subunit C17; physically interacts with C31, C11, and TFIIIB70; may be involved in the recruitment of pol III by the preinitiation complex
YJL025W	RRN7	-3.06425	-8.40057	Component of the core factor (CF) rDNA transcription factor complex; CF is required for transcription of 35S rRNA genes by RNA polymerase I and is composed of Rrn6p, Rrn7p, and Rrn11p
YJL033W	HCA4	-3.35625	-10.2572	Putative nucleolar DEAD box RNA helicase; high-copy number suppression of a U14 snoRNA processing mutant suggests an involvement in 18S rRNA synthesis
YJL050W	MTR4	-3.0655	-8.39773	ATP-dependent 3'-5' RNA helicase of the Dead-box family, involved in nuclear RNA processing and degradation both as a component of the TRAMP complex and in TRAMP independent processes; has a KOW domain that shows RNA binding activity
YJL069C	UTP18	-3.725	-13.2278	Possible U3 snoRNP protein involved in maturation of pre-18S rRNA, based on computational analysis of large-scale protein-protein interaction data
YJL071W	ARG2	-2.03275	-4.11274	Acetylglutamate synthase (glutamate N-acetyltransferase), mitochondrial enzyme that catalyzes the first step in the biosynthesis of the arginine precursor ornithine; forms a complex with Arg5,6p
YJL098W	SAP185	-3.1115	-8.65118	Protein that forms a complex with the Sit4p protein phosphatase and is required for its function; member of a family of similar proteins including Sap4p, Sap155p, and Sap190p
YJL109C	UTP10	-3.314	-9.96815	Nucleolar protein, component of the small subunit (SSU) processome containing the U3 snoRNA that is involved in processing of pre-18S rRNA; mutant has increased aneuploidy tolerance
YJL118W		-2.14675	-4.44573	Putative protein of unknown function; may interact with ribosomes, based on co-purification experiments; YJL18W is a non-essential gene; deletion enhances the toxicity of heterologously expressed human alpha-synuclein
YJL121C	RPE1	-2.08787	-4.25528	D-ribulose-5-phosphate 3-epimerase, catalyzes a reaction in the non-oxidative part of the pentose-phosphate pathway; mutants are sensitive to oxidative stress
YJL122W	ALB1	-2.715	-6.57886	Shuttling pre-60S factor; involved in the biogenesis of ribosomal large subunit; interacts directly with Arx1p; responsible for Tif6p recycling defects in absence of Rei1p
YJL148W	RPA34	-3.28475	-9.75587	RNA polymerase I subunit A34.5
YJL168C	SET2	-2.07	-4.22703	Histone methyltransferase with a role in transcriptional elongation, methylates a lysine residue of histone H3; associates with the C-terminal domain of Rpo21p; histone methylation activity is regulated by phosphorylation status of Rpo21p
YJL183W	MNN11	-2.176	-4.52003	Subunit of a Golgi mannosyltransferase complex that also contains Anp1p, Mnn9p, Mnn10p, and Hoc1p, and mediates elongation of the polysaccharide mannan backbone; has homology to Mnn10p
YJL190C	RPS22A	-2.7505	-6.73051	Protein component of the small (40S) ribosomal subunit; nearly identical to Rps22Bp and has similarity to E. coli S8 and rat S15a ribosomal proteins
YJL193W		-2.63825	-6.25416	Putative protein of unknown function, predicted to encode a triose phosphate transporter subfamily member based on phylogenetic analysis; similar to YOR307C/SLY41; deletion mutant has a respiratory growth defect
YJL194W	CDC6	-2.02925	-4.11277	Essential ATP-binding protein required for DNA replication, component of the pre-replicative complex (pre-RC) which requires ORC to associate with chromatin and is in turn required for Mcm2-7p DNA association; homologous to S. pombe Cdc18p
YJL198W	PHO90	-2.1125	-4.33072	Low-affinity phosphate transporter; deletion of pho84, pho87, pho89, pho90, and pho91 causes synthetic lethality; transcription independent of Pi and Pho4p activity; overexpression results in vigorous growth
YJL200C	ACO2	-2.6035	-6.07981	Putative mitochondrial aconitase isozyme; similarity to Aco1p, an aconitase required for the TCA cycle; expression induced during growth on glucose, by amino acid starvation via Gcn4p, and repressed on ethanol
YJL208C	NUC1	-3.268	-9.63349	Major mitochondrial nuclease, has RNAse and DNA endo- and exonucleolytic activities; has roles in mitochondrial recombination, apoptosis and maintenance of polyploidy
YJR032W	CPR7	-2.52175	-5.76341	Peptidyl-prolyl cis-trans isomerase (cyclophilin), catalyzes the cis-trans isomerization of peptide bonds N-terminal to proline residues; binds to Hsp82p and contributes to chaperone activity
YJR041C	URB2	-4.17025	-18.1692	Nucleolar protein required for normal metabolism of the rRNA primary transcript, proposed to be involved in ribosome biogenesis
YJR054W		-2.32275	-5.00391	Vacuolar protein of unknown function; potential Cdc28p substrate
YJR063W	RPA12	-4.74	-27.2133	RNA polymerase I subunit A12.2; contains two zinc binding domains, and the N terminal domain is responsible for anchoring to the RNA pol I complex
YJR064W	CCT5	-2.166	-4.4914	Subunit of the cytosolic chaperonin Cct ring complex, related to Tcp1p, required for the assembly of actin and tubulins in vivo
YJR069C	HAM1	-2.615	-6.12814	Conserved protein with deoxyribonucleoside triphosphate pyrophosphohydrolase activity, mediates exclusion of noncanonical purines from deoxyribonucleoside triphosphate pools; mutant is sensitive to the base analog 6-N-hydroxylaminopurine
YJR070C	LIA1	-3.1955	-9.17577	Deoxyhypusine hydroxylase, a HEAT-repeat containing metalloenzyme that catalyzes hypusine formation; binds to and is required for the modification of Hyp2p (eIF5A); complements S. pombe mmd1 mutants defective in mitochondrial positioning
YJR097W	JJJ3	-5.015	-33.055	Protein of unknown function, contains a J-domain, which is a region with homology to the E. coli DnaJ protein
YJR132W	NMD5	-2.55225	-5.86631	Karyopherin, a carrier protein involved in nuclear import of proteins; importin beta homolog
YKL009W	MRT4	-4.43025	-21.7572	Protein involved in mRNA turnover and ribosome assembly, localizes to the nucleolus
YKL014C	URB1	-2.965	-7.84993	Nucleolar protein required for the normal accumulation of 25S and 5.8S rRNAs, associated with the 27SA2 pre-ribosomal particle; proposed to be involved in the biogenesis of the 60S ribosomal subunit
YKL021C	MAK11	-2.02	-4.06427	Protein involved in an early, nucleolar step of 60S ribosomal subunit biogenesis; essential for cell growth and replication of killer M1 dsRNA virus; contains four beta-transducin repeats
YKL027W		-2.67825	-6.40647	Protein of unknown function, localized to the mitochondrial outer membrane
YKL029C	MAE1	-2.93725	-7.66758	Mitochondrial malic enzyme, catalyzes the oxidative decarboxylation of malate to pyruvate, which is a key intermediate in sugar metabolism and a precursor for synthesis of several amino acids
YKL068W	NUP100	-2.324	-5.02784	Subunit of the nuclear pore complex (NPC) that is localized to both sides of the pore; contains a repetitive GLFG motif that interacts with mRNA export factor Mex67p and with karyopherin Kap95p; homologous to Nup116p
YKL072W	STB6	-2.379	-5.21006	Protein that binds Sin3p in a two-hybrid assay
YKL078W	DHR2	-3.2545	-9.57319	Predominantly nucleolar DEAH-box ATP-dependent RNA helicase, required for 18S rRNA synthesis
YKL081W	TEF4	-2.06075	-4.17432	Gamma subunit of translational elongation factor eEF1B, stimulates the binding of aminoacyl-tRNA (AA-tRNA) to ribosomes by releasing eEF1A (Tef1p/Tef2p) from the ribosomal complex
YKL082C	RRP14	-2.14875	-4.49029	Essential protein, constituent of 66S pre-ribosomal particles; interacts with proteins involved in ribosomal biogenesis and cell polarity; member of the SURF-6 family
YKL099C	UTP11	-3.56275	-11.8167	Subunit of U3-containing Small Subunit (SSU) processome complex involved in production of 18S rRNA and assembly of small ribosomal subunit
YKL106W	AAT1	-2.6875	-6.44201	Mitochondrial aspartate aminotransferase, catalyzes the conversion of oxaloacetate to aspartate in aspartate and asparagine biosynthesis
YKL110C	KTI12	-2.94375	-7.6941	Protein that plays a role, with Elongator complex, in modification of wobble nucleosides in tRNA; involved in sensitivity to G1 arrest induced by zymocin; interacts with chromatin throughout the genome; also interacts with Cdc19p
YKL112W	ABF1	-2.7065	-6.57908	DNA binding protein with possible chromatin-reorganizing activity involved in transcriptional activation, gene silencing, and DNA replication and repair
YKL143W	LTV1	-2.1035	-4.30249	Component of the GSE complex, which is required for proper sorting of amino acid permease Gap1p; required for ribosomal small subunit export from nucleus; required for growth at low temperature
YKL144C	RPC25	-2.63975	-6.33947	RNA polymerase III subunit C25, required for transcription initiation; forms a heterodimer with Rpc17p; paralog of Rpb7p
YKL156W	RPS27A	-2.11625	-4.33925	Protein component of the small (40S) ribosomal subunit; nearly identical to Rps27Bp and has similarity to rat S27 ribosomal protein
YKL165C-A		-2.51675	-5.74398	Dubious open reading frame unlikely to encode a protein, based on available experimental and comparative sequence data
YKL166C	TPK3	-2.1655	-4.48649	cAMP-dependent protein kinase catalytic subunit; promotes vegetative growth in response to nutrients via the Ras-cAMP signaling pathway; partially redundant with Tpk1p and Tpk2p; localizes to P-bodies during stationary phase
YKL172W	EBP2	-3.1225	-8.72885	Required for 25S rRNA maturation and 60S ribosomal subunit assembly; localizes to the nucleolus and in foci along nuclear periphery; constituent of 66S pre-ribosomal particles; cooperates with Rrs1p and Mps3p to mediate telomere clustering by binding Sir4
YKL191W	DPH2	-2.23275	-4.70314	Protein required, along with Dph1p, Kti11p, Jjj3p, and Dph5p, for synthesis of diphthamide, which is a modified histidine residue of translation elongation factor 2 (Eft1p or Eft2p); may act in a complex with Dph1p and Kti11p
YKL205W	LOS1	-3.41175	-10.7524	Nuclear pore protein involved in nuclear export of pre-tRNA and in re-export of mature tRNAs after their retrograde import from the cytoplasm
YKR024C	DBP7	-3.016	-8.08929	Putative ATP-dependent RNA helicase of the DEAD-box family involved in ribosomal biogenesis; essential for growth under anaerobic conditions
YKR026C	GCN3	-2.046	-4.13134	Alpha subunit of the translation initiation factor eIF2B, the guanine-nucleotide exchange factor for eIF2; activity subsequently regulated by phosphorylated eIF2; first identified as a positive regulator of GCN4 expression
YKR056W	TRM2	-2.3515	-5.10358	tRNA methyltransferase, 5-methylates the uridine residue at position 54 of tRNAs and may also have a role in tRNA stabilization or maturation; endo-exonuclease with a role in DNA repair
YKR060W	UTP30	-2.427	-5.54651	Subunit of U3-containing 90S preribosome complex involved in production of 18S rRNA and assembly of small ribosomal subunit
YKR079C	TRZ1	-3.2985	-9.84127	tRNA 3'-end processing endonuclease tRNase Z; also localized to mitochondria and interacts genetically with Rex2 exonuclease; homolog of the human candidate prostate cancer susceptibility gene ELAC2
YKR080W	MTD1	-2.60375	-6.08073	NAD-dependent 5,10-methylenetetrahydrafolate dehydrogenase, plays a catalytic role in oxidation of cytoplasmic one-carbon units; expression is regulated by Bas1p and Bas2p, repressed by adenine, and may be induced by inositol and choline
YKR081C	RPF2	-3.7105	-13.0981	Essential protein involved in the processing of pre-rRNA and the assembly of the 60S ribosomal subunit; interacts with ribosomal protein L11; localizes predominantly to the nucleolus; constituent of 66S pre-ribosomal particles
YKR086W	PRP16	-2.242	-4.74212	DEAH-box RNA helicase involved in second catalytic step of splicing; exhibits ATP-dependent RNA unwinding activity; mediates the release of Yju2p and Cwc25p in the second step; in the absence of ATP, stabilizes the binding of Cwc25p to the spliceosome in
YKR092C	SRP40	-3.54575	-11.6811	Nucleolar, serine-rich protein with a role in preribosome assembly or transport; may function as a chaperone of small nucleolar ribonucleoprotein particles (snoRNPs); immunologically and structurally to rat Nopp140
YKR099W	BAS1	-2.74625	-6.70986	Myb-related transcription factor involved in regulating basal and induced expression of genes of the purine and histidine biosynthesis pathways; also involved in regulation of meiotic recombination at specific genes
YLL008W	DRS1	-2.84625	-7.19685	Nucleolar DEAD-box protein required for ribosome assembly and function, including synthesis of 60S ribosomal subunits; constituent of 66S pre-ribosomal particles
YLL011W	SOF1	-4.03575	-16.4472	Essential protein required for biogenesis of 40S (small) ribosomal subunit; has similarity to the beta subunit of trimeric G-proteins and the splicing factor Prp4p
YLL012W	YEH1	-3.2015	-9.30485	Steryl ester hydrolase, one of three gene products (Yeh1p, Yeh2p, Tgl1p) responsible for steryl ester hydrolase activity and involved in sterol homeostasis; localized to lipid particle membranes
YLL034C	RIX7	-2.44975	-5.46774	Putative ATPase of the AAA family, required for export of pre-ribosomal large subunits from the nucleus; distributed between the nucleolus, nucleoplasm, and nuclear periphery depending on growth conditions
YLL035W	GRC3	-2.3465	-5.08888	Polynucleotide kinase present on rDNA that is required for efficient transcription termination by RNA polymerase I; required for cell growth; mRNA is cell-cycle regulated
YLR002C	NOC3	-3.4125	-10.6481	Protein that forms a nuclear complex with Noc2p that binds to 66S ribosomal precursors to mediate their intranuclear transport; also binds to chromatin to promote the association of DNA replication factors and replication initiation
YLR003C	CMS1	-3.292	-9.82015	Subunit of U3-containing 90S preribosome processome complex involved in production of 18S rRNA and assembly of small ribosomal subunit; overexpression rescues supressor mutant of mcm10; null mutant is viable
YLR009W	RLP24	-2.84425	-7.2023	Essential protein with similarity to Rpl24Ap and Rpl24Bp, associated with pre-60S ribosomal subunits and required for ribosomal large subunit biogenesis
YLR020C	YEH2	-2.1255	-4.38924	Steryl ester hydrolase, catalyzes steryl ester hydrolysis at the plasma membrane; involved in sterol metabolism
YLR042C		-2.69575	-6.49518	Protein of unknown function; localizes to the cytoplasm; YLL042C is not an essential gene
YLR051C	FCF2	-3.42575	-10.7463	Essential nucleolar protein involved in the early steps of 35S rRNA processing; interacts with Faf1p; member of a transcriptionally co-regulated set of genes called the RRB regulon
YLR056W	ERG3	-2.69275	-6.51185	C-5 sterol desaturase, catalyzes the introduction of a C-5(6) double bond into episterol, a precursor in ergosterol biosynthesis; mutants are viable, but cannot grow on non-fermentable carbon sources
YLR057W	MNL2	-2.05375	-4.15233	Putative mannosidase involved in ER-associated protein degradation; localizes to the endoplasmic reticulum; sequence similarity with seven-hairpin glycosidase (GH47) family members, such as Mns1p and Mnl1p, that hydrolyze 1,2-linked alpha-D-mannose residu
YLR058C	SHM2	-2.293	-4.90272	Cytosolic serine hydroxymethyltransferase, converts serine to glycine plus 5,10 methylenetetrahydrofolate; major isoform involved in generating precursors for purine, pyrimidine, amino acid, and lipid biosynthesis
YLR061W	RPL22A	-2.08975	-4.25737	Protein component of the large (60S) ribosomal subunit, has similarity to Rpl22Bp and to rat L22 ribosomal protein
YLR063W		-3.54525	-11.908	Putative S-adenosylmethionine-dependent methyltransferase; green fluorescent protein (GFP)-fusion protein localizes to the cytoplasm; YLR063W is not an essential gene
YLR068W	FYV7	-3.91975	-15.1355	Essential protein required for maturation of 18S rRNA; required for survival upon exposure to K1 killer toxin
YLR073C	RFU1	-4.04275	-16.8992	Protein that inhibits Doa4p deubiquitinating activity; contributes to ubiquitin homeostasis by regulating the conversion of free ubiquitin chains to ubiquitin monomers by Doa4p; GFP-fusion protein localizes to endosomes
YLR074C	BUD20	-2.20575	-4.61315	Protein involved in bud-site selection; diploid mutants display a random budding pattern instead of the wild-type bipolar pattern
YLR083C	EMP70	-2.48175	-5.59386	Protein with a role in cellular adhesion, filamentous growth, and endosome-to-vacuole sorting; similar to Tmn2p and Tmn3p; member of Transmembrane Nine family of proteins with 9 transmembrane segments
YLR103C	CDC45	-2.65	-6.31177	DNA replication initiation factor; recruited to MCM pre-RC complexes at replication origins; promotes release of MCM from Mcm10p, recruits elongation machinery; mutants in human homolog may cause velocardiofacial and DiGeorge syndromes
YLR129W	DIP2	-3.14775	-8.87894	Nucleolar protein, specifically associated with the U3 snoRNA, part of the large ribonucleoprotein complex known as the small subunit (SSU) processome, required for 18S rRNA biogenesis, part of the active pre-rRNA processing complex
YLR143W		-2.053	-4.16242	Putative protein of unknown function; green fluorescent protein (GFP)-tagged protein localizes to the cytoplasm; YLR143W is not an essential gene
YLR162W		-3.0205	-8.49394	Putative protein of unknown function; overexpression confers resistance to the antimicrobial peptide MiAMP1 and causes growth arrest, apoptosis, and increased sensitivity to cobalt chloride
YLR175W	CBF5	-3.16175	-8.96459	Pseudouridine synthase catalytic subunit of box H/ACA small nucleolar ribonucleoprotein particles (snoRNPs), acts on both large and small rRNAs and on snRNA U2; mutations in human ortholog dyskerin cause the disorder dyskeratosis congenita
YLR186W	EMG1	-3.27375	-9.68057	Member of the alpha/beta knot fold methyltransferase superfamily; required for maturation of 18S rRNA and for 40S ribosome production; interacts with RNA and with S-adenosylmethionine; associates with spindle/microtubules; forms homodimers
YLR196W	PWP1	-2.642	-6.30204	Protein with WD-40 repeats involved in rRNA processing; associates with trans-acting ribosome biogenesis factors; similar to beta-transducin superfamily
YLR197W	NOP56	-3.488	-11.2506	Essential evolutionarily-conserved nucleolar protein component of the box C/D snoRNP complexes that direct 2'-O-methylation of pre-rRNA during its maturation; overexpression causes spindle orientation defects
YLR214W	FRE1	-3.0765	-8.43566	Ferric reductase and cupric reductase, reduces siderophore-bound iron and oxidized copper prior to uptake by transporters; expression induced by low copper and iron levels
YLR222C	UTP13	-3.57725	-12.0767	Nucleolar protein, component of the small subunit (SSU) processome containing the U3 snoRNA that is involved in processing of pre-18S rRNA
YLR223C	IFH1	-3.41525	-10.9439	Coactivator that regulates transcription of ribosomal protein (RP) genes; recruited to RP gene promoters during optimal growth conditions via Fhl1p; subunit of CURI, a complex that coordinates RP production and pre-rRNA processing
YLR244C	MAP1	-2.28025	-4.85899	Methionine aminopeptidase, catalyzes the cotranslational removal of N-terminal methionine from nascent polypeptides; function is partially redundant with that of Map2p
YLR264W	RPS28B	-2.67675	-6.39512	Protein component of the small (40S) ribosomal subunit; nearly identical to Rps28Ap and has similarity to rat S28 ribosomal protein
YLR276C	DBP9	-2.3665	-5.15858	ATP-dependent RNA helicase of the DEAD-box family involved in biogenesis of the 60S ribosomal subunit
YLR287C		-2.947	-7.71778	Putative protein of unknown function; green fluorescent protein (GFP)-fusion protein localizes to the cytoplasm; YLR287C is not an essential gene
YLR318W	EST2	-2.38413	-5.22315	Reverse transcriptase subunit of the telomerase holoenzyme, essential for telomerase core catalytic activity, involved in other aspects of telomerase assembly and function; mutations in human homolog are associated with aplastic anemia
YLR336C	SGD1	-3.45175	-10.9427	Essential nuclear protein, required for biogenesis of the small ribosomal subunit; has a possible role in the osmoregulatory glycerol response; putative homolog of human NOM1 which is implicated in acute myeloid leukemia
YLR355C	ILV5	-4.23663	-18.9713	Bifunctional acetohydroxyacid reductoisomerase and mtDNA binding protein; involved in branched-chain amino acid biosynthesis and maintenance of wild-type mitochondrial DNA; found in mitochondrial nucleoids
YLR384C	IKI3	-2.07	-4.19933	Subunit of Elongator complex, which is required for modification of wobble nucleosides in tRNA; maintains structural integrity of Elongator; homolog of human IKAP, mutations in which cause familial dysautonomia (FD)
YLR397C	AFG2	-2.30675	-4.95693	ATPase of the CDC48/PAS1/SEC18 (AAA) family, forms a hexameric complex; is essential for pre-60S maturation and release of several preribosome maturation factors; may be involved in degradation of aberrant mRNAs
YLR401C	DUS3	-2.624	-6.17998	Dihydrouridine synthase, member of a widespread family of conserved proteins including Smm1p, Dus1p, and Dus4p; contains a consensus oleate response element (ORE) in its promoter region
YLR409C	UTP21	-2.388	-5.23585	Subunit of U3-containing 90S preribosome and Small Subunit (SSU) processome complexes involved in production of 18S rRNA and assembly of small ribosomal subunit; synthetic defect with STI1 Hsp90 cochaperone; human homolog linked to glaucoma
YLR413W		-3.0185	-8.10764	Putative protein of unknown function; YLR413W is not an essential gene
YLR419W		-2.20975	-4.63033	Putative helicase with limited sequence similarity to human Rb protein; the authentic, non-tagged protein is detected in highly purified mitochondria in high-throughput studies; YLR419W is not an essential gene
YLR432W	IMD3	-2.04375	-4.12847	Inosine monophosphate dehydrogenase, catalyzes the first step of GMP biosynthesis, member of a four-gene family in S. cerevisiae, constitutively expressed
YLR435W	TSR2	-4.39	-21.0463	Protein with a potential role in pre-rRNA processing
YLR452C	SST2	-2.28875	-4.88717	GTPase-activating protein for Gpa1p, regulates desensitization to alpha factor pheromone; also required to prevent receptor-independent signaling of the mating pathway; member of the RGS (regulator of G-protein signaling) family
YML027W	YOX1	-3.0235	-8.13357	Homeodomain-containing transcriptional repressor, binds to Mcm1p and to early cell cycle boxes (ECBs) in the promoters of cell cycle-regulated genes expressed in M/G1 phase; expression is cell cycle-regulated; potential Cdc28p substrate
YML043C	RRN11	-4.565	-24.3542	Component of the core factor (CF) rDNA transcription factor complex; CF is required for transcription of 35S rRNA genes by RNA polymerase I and is composed of Rrn6p, Rrn7p, and Rrn11p
YML056C	IMD4	-2.38025	-5.20982	Inosine monophosphate dehydrogenase, catalyzes the first step of GMP biosynthesis, member of a four-gene family in S. cerevisiae, constitutively expressed
YML058W-A	HUG1	-2.0635	-4.25868	Protein involved in the Mec1p-mediated checkpoint pathway that responds to DNA damage or replication arrest, transcription is induced by DNA damage
YML060W	OGG1	-2.88625	-7.39671	Mitochondrial glycosylase/lyase that specifically excises 7,8-dihydro-8-oxoguanine residues located opposite cytosine or thymine residues in DNA, repairs oxidative damage to mitochondrial DNA, contributes to UVA resistance
YML077W	BET5	-2.27675	-4.867	Component of the TRAPP (transport protein particle) complex, which plays an essential role in the vesicular transport from endoplasmic reticulum to Golgi
YML093W	UTP14	-3.8145	-14.1401	Subunit of U3-containing Small Subunit (SSU) processome complex involved in production of 18S rRNA and assembly of small ribosomal subunit
YML097C	VPS9	-2.05475	-4.15546	A guanine nucleotide exchange factor involved in vesicle-mediated vacuolar protein transport; specifically stimulates the intrinsic guanine nucleotide exchange activity of Vps21p/Rab5: similar to mammalian ras inhibitors; binds ubiquitin
YML104C	MDM1	-2.2255	-4.69861	Intermediate filament protein, required for nuclear and mitochondrial transmission to daughter buds; contains a Phox homology (PX) domain and specifically binds phosphatidylinositol 3-phosphate (PtdIns-3-P)
YML108W		-2.05475	-4.15629	Putative protein of unknown function whose structure defines a new subfamily of the split beta-alpha-beta sandwiches; green fluorescent protein (GFP)-fusion protein localizes to the cytoplasm and nucleus; YML108W is not an essential gene
YML113W	DAT1	-2.90825	-7.50711	DNA binding protein that recognizes oligo(dA).oligo(dT) tracts; Arg side chain in its N-terminal pentad Gly-Arg-Lys-Pro-Gly repeat is required for DNA-binding; not essential for viability
YML125C	PGA3	-2.42925	-5.39156	Putative cytochrome b5 reductase, localized to the plasma membrane; may be involved in regulation of lifespan; required for maturation of Gas1p and Pho8p, proposed to be involved in protein trafficking
YMR014W	BUD22	-3.34425	-10.2624	Protein required for 18S rRNA maturation and small ribosomal subunit biogenesis; cosediments with pre-ribosomal particles; mutation decreases efficiency of +1 Ty1 frameshifting and transposition, and affects budding pattern
YMR015C	ERG5	-2.07975	-4.23027	C-22 sterol desaturase, a cytochrome P450 enzyme that catalyzes the formation of the C-22(23) double bond in the sterol side chain in ergosterol biosynthesis; may be a target of azole antifungal drugs
YMR049C	ERB1	-2.985	-7.95536	Constituent of 66S pre-ribosomal particles, forms a complex with Nop7p and Ytm1p that is required for maturation of the large ribosomal subunit; required for maturation of the 25S and 5.8S ribosomal RNAs; homologous to mammalian Bop1
YMR120C	ADE17	-2.6195	-6.18344	Enzyme of 'de novo' purine biosynthesis containing both 5-aminoimidazole-4-carboxamide ribonucleotide transformylase and inosine monophosphate cyclohydrolase activities, isozyme of Ade16p; ade16 ade17 mutants require adenine and histidine
YMR123W	PKR1	-2.5535	-5.89591	V-ATPase assembly factor, functions with other V-ATPase assembly factors in the ER to efficiently assemble the V-ATPase membrane sector (V0)
YMR127C	SAS2	-2.2585	-4.78936	Histone acetyltransferase (HAT) catalytic subunit of the SAS complex (Sas2p-Sas4p-Sas5p), which acetylates free histones and nucleosomes and regulates transcriptional silencing; member of the MYSTacetyltransferase family
YMR128W	ECM16	-3.60325	-12.1694	Essential DEAH-box ATP-dependent RNA helicase specific to the U3 snoRNP, predominantly nucleolar in distribution, required for 18S rRNA synthesis
YMR131C	RRB1	-3.2355	-9.42341	Essential nuclear protein involved in early steps of ribosome biogenesis; physically interacts with the ribosomal protein Rpl3p
YMR147W		-2.089	-4.25852	Putative protein of unknown function
YMR185W		-3.5255	-11.7893	Putative protein of unknown function; conflicting evidence on whether null mutant is viable with elongated buds, or inviable
YMR189W	GCV2	-2.544	-5.87139	P subunit of the mitochondrial glycine decarboxylase complex, required for the catabolism of glycine to 5,10-methylene-THF; expression is regulated by levels of 5,10-methylene-THF in the cytoplasm
YMR199W	CLN1	-2.14625	-4.42898	G1 cyclin involved in regulation of the cell cycle; activates Cdc28p kinase to promote the G1 to S phase transition; late G1 specific expression depends on transcription factor complexes, MBF (Swi6p-Mbp1p) and SBF (Swi6p-Swi4p)
YMR212C	EFR3	-2.289	-4.88813	Protein required for Stt4-containing phosphoinositide kinase patch assembly at the plasma membrane; exhibits synthetic lethal genetic interactions with PHO85; has sequence similarity to the Drosophila rolling blackout (RBO) gene
YMR215W	GAS3	-2.42125	-5.36994	Low abundance, possibly inactive member of the GAS family of GPI-containing proteins; putative 1,3-beta-glucanosyltransferase with similarity to other GAS family members; localizes to the cell wall; mRNA induced during sporulation
YMR217W	GUA1	-2.21225	-4.63434	GMP synthase; highly conserved enzyme that catalyzes the second step in the biosynthesis of GMP from inosine 5'-phosphate (IMP); transcription is not subject to regulation by guanine but is negatively regulated by nutrient starvation; reduction-of-functio
YMR229C	RRP5	-2.84825	-7.20212	RNA binding protein with preference for single stranded tracts of U's involved in synthesis of both 18S and 5.8S rRNAs; component of both the ribosomal small subunit (SSU) processosome and the 90S preribosome
YMR239C	RNT1	-2.99575	-8.065	RNAase III; involved in rDNA transcription and rRNA processing; also cleaves a stem-loop structure at the 3' end of U2 snRNA to ensure formation of the correct U2 3' end; involved in polyadenylation-independent transcription termination
YMR241W	YHM2	-2.3555	-5.12609	Carrier protein that exports citrate from and imports oxoglutarate into the mitochondrion, causing net export of NADPH reducing equivalents; also associates with mt nucleoids and has a role in replication and segregation of the mt genome
YMR247C	RKR1	-2.4395	-5.42538	RING domain E3 ubiquitin ligase; involved in the ubiquitin-mediated degradation of non-stop proteins; functional connections to chromatin modification; nuclear protein that also co-localizes with ribosomes; homolog of mouse Listerin, whose mutation has be
YMR259C		-3.07175	-8.61463	Putative protein of unknown function; green fluorescent protein (GFP)-fusion protein localizes to the cytoplasm; YMR259C is not an essential gene
YMR290C	HAS1	-3.39875	-10.5721	ATP-dependent RNA helicase; localizes to both the nuclear periphery and nucleolus; highly enriched in nuclear pore complex fractions; constituent of 66S pre-ribosomal particles
YMR300C	ADE4	-3.6665	-12.6999	Phosphoribosylpyrophosphate amidotransferase (PRPPAT; amidophosphoribosyltransferase), catalyzes first step of the 'de novo' purine nucleotide biosynthetic pathway
YMR307W	GAS1	-2.21275	-4.64734	Beta-1,3-glucanosyltransferase, required for cell wall assembly and also has a role in transcriptional silencing; localizes to the cell surface via a glycosylphosphatidylinositol (GPI) anchor; also found at the nuclear periphery
YMR308C	PSE1	-2.92525	-7.60431	Karyopherin/importin that interacts with the nuclear pore complex; acts as the nuclear import receptor for specific proteins, including Pdr1p, Yap1p, Ste12p, and Aft1p
YMR309C	NIP1	-2.594	-6.04642	eIF3c subunit of the eukaryotic translation initiation factor 3 (eIF3), involved in the assembly of preinitiation complex and start codon selection
YMR310C		-2.93125	-7.62774	Putative S-adenosylmethionine-dependent methyltransferase; predicted to be involved in ribosome biogenesis; green fluorescent protein (GFP)-fusion protein localizes to the nucleus; YMR310C is not an essential gene
YNL002C	RLP7	-2.959	-7.77737	Nucleolar protein with similarity to large ribosomal subunit L7 proteins; constituent of 66S pre-ribosomal particles; plays an essential role in processing of precursors to the large ribosomal subunit RNAs
YNL024C		-2.46175	-5.71267	Putative protein of unknown function with seven beta-strand methyltransferase motif; green fluorescent protein (GFP)-fusion protein localizes to the cytoplasm; YNL024C is not an essential gene
YNL061W	NOP2	-2.609	-6.10384	Probable RNA m(5)C methyltransferase, essential for processing and maturation of 27S pre-rRNA and large ribosomal subunit biogenesis; localized to the nucleolus; constituent of 66S pre-ribosomal particles
YNL062C	GCD10	-2.42625	-5.37747	Subunit of tRNA (1-methyladenosine) methyltransferase with Gcd14p, required for the modification of the adenine at position 58 in tRNAs, especially tRNAi-Met; first identified as a negative regulator of GCN4 expression
YNL064C	YDJ1	-2.69375	-6.47008	Type I HSP40 co-chaperone involved in regulation of the HSP90 and HSP70 functions; involved in protein translocation across membranes; member of the DnaJ family
YNL067W	RPL9B	-2.08225	-4.23496	Protein component of the large (60S) ribosomal subunit, nearly identical to Rpl9Ap and has similarity to E. coli L6 and rat L9 ribosomal proteins
YNL068C	FKH2	-2.058	-4.19493	Forkhead family transcription factor with a major role in the expression of G2/M phase genes; positively regulates transcriptional elongation; negative role in chromatin silencing at HML and HMR; substrate of the Cdc28p/Clb5p kinase
YNL069C	RPL16B	-2.2475	-4.75379	N-terminally acetylated protein component of the large (60S) ribosomal subunit, binds to 5.8 S rRNA; has similarity to Rpl16Ap, E. coli L13 and rat L13a ribosomal proteins; transcriptionally regulated by Rap1p
YNL075W	IMP4	-2.76625	-6.80726	Component of the SSU processome, which is required for pre-18S rRNA processing; interacts with Mpp10p; member of a superfamily of proteins that contain a sigma(70)-like motif and associate with RNAs
YNL102W	POL1	-3.01175	-8.06896	Catalytic subunit of the DNA polymerase I alpha-primase complex, required for the initiation of DNA replication during mitotic DNA synthesis and premeiotic DNA synthesis
YNL110C	NOP15	-3.3135	-9.94772	Constituent of 66S pre-ribosomal particles, involved in 60S ribosomal subunit biogenesis; localizes to both nucleolus and cytoplasm
YNL111C	CYB5	-2.39	-5.24364	Cytochrome b5, involved in the sterol and lipid biosynthesis pathways; acts as an electron donor to support sterol C5-6 desaturation
YNL112W	DBP2	-2.869	-7.36284	Essential ATP-dependent RNA helicase of the DEAD-box protein family, involved in nonsense-mediated mRNA decay and rRNA processing
YNL113W	RPC19	-3.72875	-13.2764	RNA polymerase subunit AC19, common to RNA polymerases I and III
YNL119W	NCS2	-2.75875	-6.87305	Protein required for thiolation of the uridine at the wobble position of Lys(UUU) and Glu(UUC) tRNAs; has a role in urmylation and in invasive and pseudohyphal growth; inhibits replication of Brome mosaic virus in S. cerevisiae
YNL123W	NMA111	-2.1785	-4.52884	Serine protease and general molecular chaperone; involved in response to heat stress and promotion of apoptosis; may contribute to lipid homeostasis; sequence similarity to the mammalian Omi/HtrA2 family of serine proteases
YNL132W	KRE33	-2.807	-7.04136	Essential protein, required for biogenesis of the small ribosomal subunit; heterozygous mutant shows haploinsufficiency in K1 killer toxin resistance
YNL141W	AAH1	-2.35775	-5.13373	Adenine deaminase (adenine aminohydrolase), converts adenine to hypoxanthine; involved in purine salvage; transcriptionally regulated by nutrient levels and growth phase; Aah1p degraded upon entry into quiescence via SCF and the proteasome
YNL151C	RPC31	-2.711	-6.60582	RNA polymerase III subunit C31
YNL153C	GIM3	-2.29825	-4.92792	Subunit of the heterohexameric cochaperone prefoldin complex which binds specifically to cytosolic chaperonin and transfers target proteins to it
YNL162W-A		-4.59225	-24.6582	Putative protein of unknown function; identified by homology
YNL175C	NOP13	-4.38775	-20.9706	Nucleolar protein found in preribosomal complexes; contains an RNA recognition motif (RRM)
YNL182C	IPI3	-3.74975	-13.4842	Essential component of the Rix1 complex (Rix1p, Ipi1p, Ipi3p) that is required for processing of ITS2 sequences from 35S pre-rRNA; highly conserved and contains WD40 motifs; Rix1 complex associates with Mdn1p in pre-60S ribosomal particles
YNL186W	UBP10	-2.3185	-4.98818	Ubiquitin-specific protease that deubiquitinates ubiquitin-protein moieties; may regulate silencing by acting on Sir4p; involved in posttranscriptionally regulating Gap1p and possibly other transporters; primarily located in the nucleus
YNL204C	SPS18	-2.03775	-4.11217	Protein of unknown function, contains a putative zinc-binding domain; expressed during sporulation
YNL207W	RIO2	-3.15725	-8.93525	Essential serine kinase involved in the processing of the 20S pre-rRNA into mature 18S rRNA; has similarity to Rio1p
YNL227C	JJJ1	-2.1555	-4.46261	Co-chaperone that stimulates the ATPase activity of Ssa1p, required for a late step of ribosome biogenesis; associated with the cytosolic large ribosomal subunit; contains a J-domain; mutation causes defects in fluid-phase endocytosis
YNL232W	CSL4	-2.487	-5.60679	Exosome non-catalytic core component; involved in 3'-5' RNA processing and degradation in both the nucleus and the cytoplasm; predicted to contain an S1 RNA binding domain; has similarity to human hCsl4p (EXOSC1)
YNL244C	SUI1	-2.2985	-4.92218	Translation initiation factor eIF1; component of a complex involved in recognition of the initiator codon; modulates translation accuracy at the initiation phase
YNL248C	RPA49	-3.76325	-13.6334	RNA polymerase I subunit A49
YNL281W	HCH1	-2.171	-4.50669	Heat shock protein regulator that binds to Hsp90p and may stimulate ATPase activity; originally identified as a high-copy number suppressor of a HSP90 loss-of-function mutation; GFP-fusion protein localizes to the cytoplasm and nucleus
YNL282W	POP3	-2.322	-5.00185	Subunit of both RNase MRP and nuclear RNase P; RNase MRP cleaves pre-rRNA, while nuclear RNase P cleaves tRNA precursors to generate mature 5' ends and facilitates turnover of nuclear RNAs
YNL289W	PCL1	-2.61925	-6.14789	Cyclin, interacts with cyclin-dependent kinase Pho85p; member of the Pcl1,2-like subfamily, involved in the regulation of polarized growth and morphogenesis and progression through the cell cycle; localizes to sites of polarized cell growth
YNL299W	TRF5	-2.66175	-6.32859	Non-canonical poly(A) polymerase, involved in nuclear RNA degradation as a component of the TRAMP complex; catalyzes polyadenylation of hypomodified tRNAs, and snoRNA and rRNA precursors; overlapping but non-redundant functions with Pap2p
YNR012W	URK1	-3.12475	-8.8149	Uridine/cytidine kinase, component of the pyrimidine ribonucleotide salvage pathway that converts uridine into UMP and cytidine into CMP; involved in the pyrimidine deoxyribonucleotide salvage pathway, converting deoxycytidine into dCMP
YNR038W	DBP6	-2.93375	-7.648	Essential protein involved in ribosome biogenesis; putative ATP-dependent RNA helicase of the DEAD-box protein family
YNR046W	TRM112	-2.141	-4.41104	Subunit of tRNA methyltransferase (MTase) complexes in combination with Trm9p and Trm11p; subunit of complex with Mtq2p that methylates Sup45p (eRF1) in the ternary complex eRF1-eRF3-GTP; deletion confers resistance to zymocin
YNR053C	NOG2	-4.08975	-17.027	Putative GTPase that associates with pre-60S ribosomal subunits in the nucleolus and is required for their nuclear export and maturation
YNR054C	ESF2	-3.98238	-15.9761	Essential nucleolar protein involved in pre-18S rRNA processing; binds to RNA and stimulates ATPase activity of Dbp8; involved in assembly of the small subunit (SSU) processome
YOL007C	CSI2	-2.12038	-4.34975	Protein of unknown function; green fluorescent protein (GFP)- fusion protein localizes to the mother side of the bud neck and the vacuole; YOL007C is not an essential gene
YOL010W	RCL1	-4.36213	-20.5697	Endonuclease that cleaves pre-rRNA at site A2 for 18S rRNA biogenesis; subunit of U3-containing 90S preribosome processome complex involved in small ribosomal subunit assembly; stimulates Bms1p GTPase and U3 binding activity; similar to RNA cyclase-like p
YOL014W		-2.01038	-4.11636	Putative protein of unknown function
YOL020W	TAT2	-2.17912	-4.53113	High affinity tryptophan and tyrosine permease, overexpression confers FK506 and FTY720 resistance
YOL041C	NOP12	-3.14513	-8.85549	Nucleolar protein involved in pre-25S rRNA processing and biogenesis of large 60S ribosomal subunit; contains an RNA recognition motif (RRM); binds to Ebp2; similar to Nop13p and Nsr1p
YOL080C	REX4	-3.352	-10.3576	Putative RNA exonuclease possibly involved in pre-rRNA processing and ribosome assembly
YOL090W	MSH2	-2.0615	-4.17905	Protein that forms heterodimers with Msh3p and Msh6p that bind to DNA mismatches to initiate the mismatch repair process; contains a Walker ATP-binding motif required for repair activity; Msh2p-Msh6p binds to and hydrolyzes ATP
YOL093W	TRM10	-2.90425	-7.48653	tRNA methyltransferase, methylates the N-1 position of guanosine in tRNAs
YOL097C	WRS1	-2.25475	-4.77675	Cytoplasmic tryptophanyl-tRNA synthetase, aminoacylates tryptophanyl-tRNA
YOL152W	FRE7	-2.74375	-6.74342	Putative ferric reductase with similarity to Fre2p; expression induced by low copper levels
YOR004W	UTP23	-3.127	-8.74372	Essential nucleolar protein that is a component of the SSU (small subunit) processome involved in 40S ribosomal subunit biogenesis; has homology to PINc domain protein Fcf1p, although the PINc domain of Utp23p is not required for function
YOR012W		-2.5185	-5.76339	Putative protein of unknown function
YOR046C	DBP5	-2.13675	-4.39814	Cytoplasmic ATP-dependent RNA helicase of the DEAD-box family; involved in mRNA export from the nucleus; involved in translation termination; ATP/ADP cycling is regulated by Gle1p and Nup159p
YOR078W	BUD21	-3.716	-13.3428	Component of small ribosomal subunit (SSU) processosome that contains U3 snoRNA; originally isolated as bud-site selection mutant that displays a random budding pattern
YOR091W	TMA46	-3.614	-12.5	Protein of unknown function that associates with translating ribosomes; interacts with GTPase Rbg1p
YOR095C	RKI1	-2.33025	-5.03065	Ribose-5-phosphate ketol-isomerase, catalyzes the interconversion of ribose 5-phosphate and ribulose 5-phosphate in the pentose phosphate pathway; participates in pyridoxine biosynthesis
YOR101W	RAS1	-2.19725	-4.58607	GTPase involved in G-protein signaling in the adenylate cyclase activating pathway, plays a role in cell proliferation; localized to the plasma membrane; homolog of mammalian RAS proto-oncogenes
YOR108W	LEU9	-2.16675	-4.50677	Alpha-isopropylmalate synthase II (2-isopropylmalate synthase), catalyzes the first step in the leucine biosynthesis pathway; the minor isozyme, responsible for the residual alpha-IPMS activity detected in a leu4 null mutant
YOR116C	RPO31	-2.79425	-6.95904	RNA polymerase III largest subunit C160, part of core enzyme; similar to bacterial beta-prime subunit and to RPA190 and RPO21
YOR129C	AFI1	-2.02475	-4.09249	Arf3p polarization-specific docking factor, required for the polarized distribution of the ADP-ribosylation factor, Arf3p; participates in polarity development and maintenance of a normal haploid budding pattern; interacts with Cnm7p
YOR145C	PNO1	-2.5275	-5.76612	Essential nucleolar protein required for pre-18S rRNA processing, interacts with Dim1p, an 18S rRNA dimethyltransferase, and also with Nob1p, which is involved in proteasome biogenesis; contains a KH domain
YOR153W	PDR5	-2.755	-6.75332	Plasma membrane ATP-binding cassette (ABC) transporter, multidrug transporter actively regulated by Pdr1p; also involved in steroid transport, cation resistance, and cellular detoxification during exponential growth
YOR188W	MSB1	-2.0695	-4.19741	Protein involved in positive regulation of both 1,3-beta-glucan synthesis and the Pkc1p-MAPK pathway, potential Cdc28p substrate; multicopy suppressor of temperature-sensitive mutations in CDC24 and CDC42, and of mutations in BEM4
YOR206W	NOC2	-3.54675	-11.6952	Protein that forms a nucleolar complex with Mak21p that binds to 90S and 66S pre-ribosomes, as well as a nuclear complex with Noc3p that binds to 66S pre-ribosomes; both complexes mediate intranuclear transport of ribosomal precursors
YOR210W	RPB10	-2.7875	-6.91468	RNA polymerase subunit ABC10-beta, common to RNA polymerases I, II, and III
YOR224C	RPB8	-3.1245	-8.72773	RNA polymerase subunit ABC14.5, common to RNA polymerases I, II, and III
YOR226C	ISU2	-3.0065	-8.0387	Conserved protein of the mitochondrial matrix, required for synthesis of mitochondrial and cytosolic iron-sulfur proteins, performs a scaffolding function in mitochondria during Fe/S cluster assembly; isu1 isu2 double mutant is inviable
YOR233W	KIN4	-2.224	-4.68583	Serine/threonine protein kinase that inhibits the mitotic exit network (MEN) when the spindle position checkpoint is activated; localized asymmetrically to mother cell cortex, spindle pole body and bud neck
YOR234C	RPL33B	-2.095	-4.27933	Ribosomal protein L37 of the large (60S) ribosomal subunit, nearly identical to Rpl33Ap and has similarity to rat L35a; rpl33b null mutant exhibits normal growth while rpl33a rpl33b double null mutant is inviable
YOR242C	SSP2	-2.956	-7.76121	Sporulation specific protein that localizes to the spore wall; required for sporulation at a point after meiosis II and during spore wall formation; SSP2 expression is induced midway in meiosis
YOR243C	PUS7	-3.258	-9.61164	Pseudouridine synthase, catalyzes pseudouridylation at positions 35 and 56 in U2 snRNA, position 50 in 5S rRNA, position 13 in cytoplasmic tRNAs, and position 35 in pre-tRNA(Tyr); conserved in archaea, vertebrates, and some bacteria
YOR253W	NAT5	-2.60275	-6.07723	Subunit of the N-terminal acetyltransferase NatA (Nat1p, Ard1p, Nat5p); N-terminally acetylates many proteins, which influences multiple processes such as the cell cycle, heat-shock resistance, mating, sporulation, and telomeric silencing
YOR260W	GCD1	-2.105	-4.30467	Gamma subunit of the translation initiation factor eIF2B, the guanine-nucleotide exchange factor for eIF2; activity subsequently regulated by phosphorylated eIF2; first identified as a negative regulator of GCN4 expression
YOR272W	YTM1	-3.00775	-8.04314	Constituent of 66S pre-ribosomal particles, forms a complex with Nop7p and Erb1p that is required for maturation of the large ribosomal subunit; has seven C-terminal WD repeats
YOR276W	CAF20	-2.2095	-4.64967	Phosphoprotein of the mRNA cap-binding complex involved in translational control, repressor of cap-dependent translation initiation, competes with eIF4G for binding to eIF4E
YOR283W		-2.0495	-4.1397	Phosphatase with a broad substrate specificity and some similarity to GPM1/YKL152C, a phosphoglycerate mutase; YOR283W is not an essential gene
YOR287C	RRP36	-3.802	-13.9913	Component of 90S preribosomes; involved in early cleavages of the 35S pre-rRNA and in production of the 40S ribosomal subunit
YOR310C	NOP58	-3.34975	-10.2436	Protein involved in pre-rRNA processing, 18S rRNA synthesis, and snoRNA synthesis; component of the small subunit processome complex, which is required for processing of pre-18S rRNA
YOR315W	SFG1	-2.9805	-7.90614	Nuclear protein, putative transcription factor required for growth of superficial pseudohyphae (which do not invade the agar substrate) but not for invasive pseudohyphal growth; may act together with Phd1p; potential Cdc28p substrate
YOR337W	TEA1	-3.07025	-8.47233	Ty1 enhancer activator required for full levels of Ty enhancer-mediated transcription; C6 zinc cluster DNA-binding protein
YOR340C	RPA43	-3.389	-10.5128	RNA polymerase I subunit A43
YOR341W	RPA190	-2.83675	-7.16851	RNA polymerase I largest subunit A190
YOR342C		-2.74425	-6.70156	Putative protein of unknown function; green fluorescent protein (GFP)-fusion protein localizes to the cytoplasm and the nucleus
YOR346W	REV1	-3.33225	-10.0739	Deoxycytidyl transferase; involved in repair of abasic sites and adducted guanines in damaged DNA by translesion synthesis (TLS); forms a complex with the subunits of DNA polymerase zeta, Rev3p and Rev7p;
YOR355W	GDS1	-2.903	-7.51066	Protein of unknown function, required for growth on glycerol as a carbon source; the authentic, non-tagged protein is detected in highly purified mitochondria in high-throughput studies
YOR359W	VTS1	-2.3825	-5.21458	Post-transcriptional gene regulator, flap-structured DNA-binding and RNA-binding protein; shows genetic interactions with Vti1p, a v-SNARE involved in cis-Golgi membrane traffic; stimulates Dna2p endonuclease activity; contains a SAM domain
YPL012W	RRP12	-2.37125	-5.17399	Protein required for export of the ribosomal subunits; associates with the RNA components of the pre-ribosomes; has a role in nuclear import in association with Pse1p; contains HEAT-repeats
YPL030W	TRM44	-3.0275	-8.19404	tRNA(Ser) Um(44) 2'-O-methyltransferase; involved in maintaining levels of the tRNA-Ser species tS(CGA) and tS(UGA); conserved among metazoans and fungi but there does not appear to be a homolog in plants; TRM44 is a non-essential gene
YPL043W	NOP4	-2.6345	-6.21799	Nucleolar protein, essential for processing and maturation of 27S pre-rRNA and large ribosomal subunit biogenesis; constituent of 66S pre-ribosomal particles; contains four RNA recognition motifs (RRMs)
YPL068C		-2.10825	-4.31276	Protein of unknown function; green fluorescent protein (GFP)-fusion protein localizes to the nucleus and is induced in response to the DNA-damaging agent MMS
YPL081W	RPS9A	-2.2585	-4.80109	Protein component of the small (40S) ribosomal subunit; nearly identical to Rps9Bp and has similarity to E. coli S4 and rat S9 ribosomal proteins
YPL082C	MOT1	-2.02525	-4.07101	Essential abundant protein involved in regulation of transcription, removes Spt15p (TBP) from DNA via its C-terminal ATPase activity, forms a complex with TBP that binds TATA DNA with high affinity but with altered specificity
YPL093W	NOG1	-3.8405	-14.3717	Putative GTPase that associates with free 60S ribosomal subunits in the nucleolus and is required for 60S ribosomal subunit biogenesis; constituent of 66S pre-ribosomal particles; member of the ODN family of nucleolar G-proteins
YPL126W	NAN1	-3.47625	-11.142	U3 snoRNP protein, component of the small (ribosomal) subunit (SSU) processosome containing U3 snoRNA; required for the biogenesis of18S rRNA
YPL144W	POC4	-2.39025	-5.24647	Component of a heterodimeric Poc4p-Irc25p chaperone involved in assembly of alpha subunits into the 20S proteasome; may regulate formation of proteasome isoforms with alternative subunits under different conditions
YPL146C	NOP53	-2.7725	-6.83347	Nucleolar protein; involved in biogenesis of the 60S subunit of the ribosome; interacts with rRNA processing factors Cbf5p and Nop2p; null mutant is viable but growth is severely impaired
YPL157W	TGS1	-2.21625	-4.64747	Trimethyl guanosine synthase, conserved nucleolar methyl transferase that converts the m(7)G cap structure of snRNAs, snoRNAs, and telomerase TLC1 RNA to m(2,2,7)G; also required for nucleolar assembly and splicing of meiotic pre-mRNAs
YPL160W	CDC60	-2.7775	-6.86256	Cytosolic leucyl tRNA synthetase, ligates leucine to the appropriate tRNA
YPL183C	RTT10	-3.08475	-8.48694	WD40 domain-containing protein involved in endosomal recycling; forms a complex with Rrt2p that functions in the retromer-mediated pathway for recycling internalized cell-surface proteins; has a role in regulation of Ty1 transposition; human ortholog is W
YPL207W	TYW1	-2.40875	-5.31069	Iron-sulfer protein required for synthesis of Wybutosine modified tRNA; Wybutosine is a modified guanosine found at the 3'-position adjacent to the anticodon of phenylalanine tRNA which supports reading frame maintenance by stabilizing codon-anticodon int
YPL211W	NIP7	-3.43925	-10.8891	Nucleolar protein required for 60S ribosome subunit biogenesis, constituent of 66S pre-ribosomal particles; physically interacts with Nop8p and the exosome subunit Rrp43p
YPL212C	PUS1	-2.56475	-5.92295	tRNA:pseudouridine synthase, introduces pseudouridines at positions 26-28, 34-36, 65, and 67 of tRNA; nuclear protein that appears to be involved in tRNA export; also acts on U2 snRNA
YPL217C	BMS1	-2.31125	-4.97763	GTPase required for synthesis of 40S ribosomal subunits and for processing the 35S pre-rRNA at sites A0, A1, and A2; interacts with Rcl1p, which stimulates its GTPase and U3 snoRNA binding activities; has similarity to Tsr1p
YPL226W	NEW1	-3.44275	-10.9498	ATP binding cassette protein that cosediments with polysomes and is required for biogenesis of the small ribosomal subunit; Asn/Gln-rich rich region supports [NU+] prion formation and susceptibility to [PSI+] prion induction
YPL239W	YAR1	-2.67025	-6.36724	Cytoplasmic ankyrin-repeat containing protein of unknown function, proposed to link the processes of 40S ribosomal subunit biogenesis and adaptation to osmotic and oxidative stress; expression repressed by heat shock
YPL241C	CIN2	-2.08375	-4.44441	GTPase-activating protein (GAP) for Cin4p; tubulin folding factor C involved in beta-tubulin (Tub2p) folding; mutants display increased chromosome loss and benomyl sensitivity; deletion complemented by human GAP, retinitis pigmentosa 2
YPL245W		-2.18075	-4.53778	Putative protein of unknown function; green fluorescent protein (GFP)-fusion protein localizes to both the nucleus and the cytoplasm
YPL253C	VIK1	-2.19425	-4.61828	Protein that forms a complex with Kar3p at the spindle pole body, possible regulator of Kar3p function in microtubule-mediated processes; required for sister chromatid cohesion; has similarity to Cik1p
YPL256C	CLN2	-2.9325	-7.63837	G1 cyclin involved in regulation of the cell cycle; activates Cdc28p kinase to promote the G1 to S phase transition; late G1 specific expression depends on transcription factor complexes, MBF (Swi6p-Mbp1p) and SBF (Swi6p-Swi4p)
YPL266W	DIM1	-2.01575	-4.04581	Essential 18S rRNA dimethylase (dimethyladenosine transferase), responsible for conserved m6(2)Am6(2)A dimethylation in 3'-terminal loop of 18S rRNA, part of 90S and 40S pre-particles in nucleolus, involved in pre-ribosomal RNA processing
YPR010C	RPA135	-3.291	-9.79541	RNA polymerase I second largest subunit A135
YPR041W	TIF5	-2.87575	-7.35602	Translation initiation factor eIF5; functions both as a GTPase-activating protein to mediate hydrolysis of ribosome-bound GTP and as a GDP dissociation inhibitor to prevent recycling of eIF2
YPR048W	TAH18	-2.58975	-6.02114	Conserved NAPDH-dependent diflavin reductase, component of an early step in the cytosolic Fe-S protein assembly (CIA) machinery; transfers electrons from NADPH to the Fe-S cluster of Dre2p; plays a pro-death role under oxidative stress
YPR060C	ARO7	-2.18525	-4.54912	Chorismate mutase, catalyzes the conversion of chorismate to prephenate to initiate the tyrosine/phenylalanine-specific branch of aromatic amino acid biosynthesis
YPR069C	SPE3	-2.461	-5.50602	Spermidine synthase, involved in biosynthesis of spermidine and also in biosynthesis of pantothenic acid; spermidine is required for growth of wild-type cells
YPR110C	RPC40	-3.11575	-8.67501	RNA polymerase subunit AC40, common to RNA polymerase I and III
YPR137W	RRP9	-3.5415	-11.6439	Protein involved in pre-rRNA processing, associated with U3 snRNP; component of small ribosomal subunit (SSU) processosome; ortholog of the human U3-55k protein
YPR143W	RRP15	-3.80275	-13.9618	Nucleolar protein, constituent of pre-60S ribosomal particles; required for proper processing of the 27S pre-rRNA at the A3 and B1 sites to yield mature 5.8S and 25S rRNAs
YPR144C	NOC4	-2.66725	-6.37613	Nucleolar protein, forms a complex with Nop14p that mediates maturation and nuclear export of 40S ribosomal subunits
YPR186C	PZF1	-2.49675	-5.6493	Transcription factor IIIA (TFIIIA); essential DNA binding protein required for transcription of 5S rRNA by RNA polymerase III; not involved in transcription of other RNAP III genes; nine conserved zinc fingers; may also bind 5S rRNA
YPR187W	RPO26	-2.62425	-6.17591	RNA polymerase subunit ABC23, common to RNA polymerases I, II, and III; part of central core; similar to bacterial omega subunit
YPR190C	RPC82	-3.0445	-8.3534	RNA polymerase III subunit C82

## Sheet: Upregulated Genes
ORF Name	Gene Name	Average Log2 Fold Change	Average Fold Change	SGD Description
YAL017W	PSK1	2.4125	5.33807	One of two (see also PSK2) PAS domain containing S/T protein kinases; coordinately regulates protein synthesis and carbohydrate metabolism and storage in response to a unknown metabolite that reflects nutritional status
YAL028W	FRT2	2.1845	4.55662	Tail-anchored ER membrane protein, interacts with homolog Frt1p; promotes growth in conditions of high Na+, alkaline pH, or cell wall stress, possibly via a role in posttranslational translocation; potential Cdc28p substrate
YAL054C	ACS1	2.00338	4.01381	Acetyl-coA synthetase isoform which, along with Acs2p, is the nuclear source of acetyl-coA for histone acetylation; expressed during growth on nonfermentable carbon sources and under aerobic conditions
YAL060W	BDH1	4.14187	17.6584	NAD-dependent (R,R)-butanediol dehydrogenase, catalyzes oxidation of (R,R)-2,3-butanediol to (3R)-acetoin, oxidation of meso-butanediol to (3S)-acetoin, and reduction of acetoin; enhances use of 2,3-butanediol as an aerobic carbon source
YAL061W	BDH2	4.29125	19.6154	Putative medium-chain alcohol dehydrogenase with similarity to BDH1; transcription induced by constitutively active PDR1 and PDR3
YAL062W	GDH3	2.23125	4.74583	NADP(+)-dependent glutamate dehydrogenase, synthesizes glutamate from ammonia and alpha-ketoglutarate; rate of alpha-ketoglutarate utilization differs from Gdh1p; expression regulated by nitrogen and carbon sources
YAL066W		2.291	5.53126	Dubious open reading frame unlikely to encode a protein, based on available experimental and comparative sequence data
YAL067C	SEO1	3.0605	8.34424	Putative permease, member of the allantoate transporter subfamily of the major facilitator superfamily; mutation confers resistance to ethionine sulfoxide
YAL068C	PAU8	2.47833	5.57497	Protein of unknown function, member of the seripauperin multigene family encoded mainly in subtelomeric regions
YAR023C		2.60313	6.10982	Putative integral membrane protein, member of DUP240 gene family
YAR027W	UIP3	2.55275	5.95672	Putative integral membrane protein of unknown function; interacts with Ulp1p at the nuclear periphery; member of DUP240 gene family
YAR035W	YAT1	2.11838	4.34874	Outer mitochondrial carnitine acetyltransferase, minor ethanol-inducible enzyme involved in transport of activated acyl groups from the cytoplasm into the mitochondrial matrix; phosphorylated
YBL015W	ACH1	4.65975	25.2942	Protein with CoA transferase activity, particularly for CoASH transfer from succinyl-CoA to acetate; has minor acetyl-CoA-hydrolase activity; phosphorylated; required for acetate utilization and for diploid pseudohyphal growth
YBL043W	ECM13	3.3315	10.112	Non-essential protein of unknown function; induced by treatment with 8-methoxypsoralen and UVA irradiation
YBL045C	COR1	2.7435	6.69858	Core subunit of the ubiquinol-cytochrome c reductase complex (bc1 complex), which is a component of the mitochondrial inner membrane electron transport chain
YBL048W	RRT1	2.4305	5.75728	Identified in a screen for mutants with increased levels of rDNA transcription; dubious open reading frame unlikely to encode a protein, based on experimental and comparative sequence data
YBL049W	MOH1	4.59125	24.1048	Protein of unknown function, has homology to kinase Snf7p; not required for growth on nonfermentable carbon sources; essential for survival in stationary phase
YBL064C	PRX1	3.4065	10.6194	Mitochondrial peroxiredoxin (1-Cys Prx) with thioredoxin peroxidase activity, has a role in reduction of hydroperoxides; reactivation requires Trr2p and glutathione; induced during respiratory growth and oxidative stress; phosphorylated
YBL078C	ATG8	3.599	12.1261	Component of autophagosomes and Cvt vesicles; undergoes conjugation to phosphatidylethanolamine (PE); Atg8p-PE is anchored to membranes, is involved in phagophore expansion, and may mediate membrane fusion during autophagosome formation
YBL099W	ATP1	2.31525	4.98395	Alpha subunit of the F1 sector of mitochondrial F1F0 ATP synthase, which is a large, evolutionarily conserved enzyme complex required for ATP synthesis; phosphorylated
YBL108C-A	PAU9	2.24925	4.76117	Protein of unknown function, member of the seripauperin multigene family encoded mainly in subtelomeric regions
YBR006W	UGA2	2.32525	5.01665	Succinate semialdehyde dehydrogenase involved in the utilization of gamma-aminobutyrate (GABA) as a nitrogen source; part of the 4-aminobutyrate and glutamate degradation pathways; localized to the cytoplasm
YBR026C	ETR1	2.29162	4.9074	2-enoyl thioester reductase, member of the medium chain dehydrogenase/reductase family; localized to in mitochondria, where it has a probable role in fatty acid synthesis
YBR046C	ZTA1	3.06125	8.35172	NADPH-dependent quinone reductase, GFP-tagged protein localizes to the cytoplasm and nucleus; has similarity to E. coli quinone oxidoreductase and to human zeta-crystallin
YBR050C	REG2	4.7735	28.7588	Regulatory subunit of the Glc7p type-1 protein phosphatase; involved with Reg1p, Glc7p, and Snf1p in regulation of glucose-repressible genes, also involved in glucose-induced proteolysis of maltose permease
YBR053C		2.67	6.37095	Putative protein of unknown function; induced by cell wall perturbation
YBR056W		3.1295	8.75419	Putative cytoplasmic protein of unknown function
YBR126C	TPS1	3.68275	12.8541	Synthase subunit of trehalose-6-phosphate synthase/phosphatase complex, which synthesizes the storage carbohydrate trehalose; also found in a monomeric form; expression is induced by the stress response and repressed by the Ras-cAMP pathway
YBR132C	AGP2	4.309	19.839	High affinity polyamine permease, preferentially uses spermidine over putrescine; expression is down-regulated by osmotic stress; plasma membrane carnitine transporter, also functions as a low-affinity amino acid permease
YBR139W		3.6915	12.9198	Putative serine type carboxypeptidase with a role in phytochelatin synthesis; green fluorescent protein (GFP)-fusion protein localizes to the vacuole; expression induced by nitrogen limitation in a GLN3, GAT1-independent manner
YBR145W	ADH5	2.55825	5.89149	Alcohol dehydrogenase isoenzyme V; involved in ethanol production
YBR147W	RTC2	3.608	12.1988	Protein of unknown function; mutant produces large lipid droplets, is resistant to fluconazole, has decreased levels of rDNA transcription, growth defects on minimal media, and suppresses cdc13-1; detected in highly purified mitochondria; similar to a G-p
YBR149W	ARA1	2.95575	7.78269	NADP+ dependent arabinose dehydrogenase, involved in carbohydrate metabolism; purified as homodimer; naturally occurs with a N-terminus degradation product
YBR169C	SSE2	2.677	6.39566	Member of the heat shock protein 70 (HSP70) family; may be involved in protein folding; localized to the cytoplasm; highly homologous to the heat shock protein Sse1p
YBR183W	YPC1	3.446	10.9115	Alkaline ceramidase that also has reverse (CoA-independent) ceramide synthase activity, catalyzes both breakdown and synthesis of phytoceramide; overexpression confers fumonisin B1 resistance
YBR212W	NGR1	2.73	6.66089	RNA binding protein that negatively regulates growth rate; interacts with the 3' UTR of the mitochondrial porin (POR1) mRNA and enhances its degradation; overexpression impairs mitochondrial function; interacts with Dhh1p to mediate POR1 mRNA decay; expre
YBR214W	SDS24	3.381	10.4522	One of two S. cerevisiae homologs (Sds23p and Sds24p) of the S. pombe Sds23 protein, which is implicated in APC/cyclosome regulation; involved in cell separation during budding; may play an indirect role in fluid-phase endocytosis
YBR230C	OM14	3.89275	14.8538	Integral mitochondrial outer membrane protein; abundance is decreased in cells grown in glucose relative to other carbon sources; appears to contain 3 alpha-helical transmembrane segments; ORF encodes a 97-basepair intron
YBR241C		3.17675	9.05774	Putative transporter, member of the sugar porter family; green fluorescent protein (GFP)-fusion protein localizes to the vacuolar membrane; YBR241C is not an essential gene
YBR269C	FMP21	2.272	4.82998	Putative protein of unknown function; the authentic, non-tagged protein is detected in highly purified mitochondria in high-throughput studies
YBR280C	SAF1	2.8	6.96511	F-Box protein involved in proteasome-dependent degradation of Aah1p during entry of cells into quiescence; interacts with Skp1
YBR284W		2.12725	4.47058	Putative protein of unknown function; YBR284W is not an essential gene; null mutant exhibits decreased resistance to rapamycin and wortmannin and synthetic phenotype with alpha-synuclein
YBR285W		4.9595	31.4652	Putative protein of unknown function; YBR285W is not an essential gene
YBR287W		2.00625	4.07484	Protein of unknown function; green fluorescent protein (GFP)-fusion protein localizes to the ER; YBR287W is not an essential gene
YBR294W	SUL1	2.08375	4.24094	High affinity sulfate permease of the SulP anion transporter family; sulfate uptake is mediated by specific sulfate transporters Sul1p and Sul2p, which control the concentration of endogenous activated sulfate intermediates
YBR296C	PHO89	2.02625	4.22924	Na+/Pi cotransporter, active in early growth phase; similar to phosphate transporters of Neurospora crassa; transcription regulated by inorganic phosphate concentrations and Pho4p
YBR298C	MAL31	2.97825	7.89311	Maltose permease, high-affinity maltose transporter (alpha-glucoside transporter); encoded in the MAL3 complex locus; member of the 12 transmembrane domain superfamily of sugar transporters; functional in genomic reference strain S288C
YBR299W	MAL32	4.37	20.7807	Maltase (alpha-D-glucosidase), inducible protein involved in maltose catabolism; encoded in the MAL3 complex locus; functional in genomic reference strain S288C; hydrolyzes the disaccharides maltose, turanose, maltotriose, and sucrose
YBR302C	COS2	2.454	5.50316	Protein of unknown function, member of the DUP380 subfamily of conserved, often subtelomerically-encoded proteins
YCL025C	AGP1	2.7665	6.80455	Low-affinity amino acid permease with broad substrate range, involved in uptake of asparagine, glutamine, and other amino acids; expression is regulated by the SPS plasma membrane amino acid sensor system (Ssy1p-Ptr3p-Ssy5p)
YCL040W	GLK1	5.34575	40.6663	Glucokinase, catalyzes the phosphorylation of glucose at C6 in the first irreversible step of glucose metabolism; one of three glucose phosphorylating enzymes; expression regulated by non-fermentable carbon sources
YCL048W	SPS22	2.32437	5.00925	Protein of unknown function, redundant with Sps2p for the organization of the beta-glucan layer of the spore wall
YCR005C	CIT2	2.50012	5.66978	Citrate synthase, catalyzes the condensation of acetyl coenzyme A and oxaloacetate to form citrate, peroxisomal isozyme involved in glyoxylate cycle; expression is controlled by Rtg1p and Rtg2p transcription factors
YCR010C	ADY2	3.38738	10.5282	Acetate transporter required for normal sporulation; phosphorylated in mitochondria
YCR021C	HSP30	2.99625	8.03195	Hydrophobic plasma membrane localized, stress-responsive protein that negatively regulates the H(+)-ATPase Pma1p; induced by heat shock, ethanol treatment, weak organic acid, glucose limitation, and entry into stationary phase
YCR045C	RRT12	2.03925	4.11716	Probable subtilisin-family protease with a role in formation of the dityrosine layer of spore walls; localizes to the spore wall and also the nuclear envelope and ER region in mature spores
YCR091W	KIN82	4.36875	20.7726	Putative serine/threonine protein kinase implicated in the regulation of phospholipid asymmetry through the activation of phospholipid translocases (flippases) Lem3p-Dnf1p/Dnf2p; similar to Fpk1p
YCR102C		2.19025	4.56965	Putative protein of unknown function, involved in copper metabolism; similar to C. carbonum toxD gene; member of the quinone oxidoreductase family
YCR104W	PAU3	2.97875	7.89278	Member of the seripauperin multigene family encoded mainly in subtelomeric regions, active during alcoholic fermentation, regulated by anaerobiosis, negatively regulated by oxygen, repressed by heme
YDL004W	ATP16	2.39775	5.26986	Delta subunit of the central stalk of mitochondrial F1F0 ATP synthase, which is a large, evolutionarily conserved enzyme complex required for ATP synthesis; phosphorylated
YDL021W	GPM2	3.6285	12.378	Homolog of Gpm1p phosphoglycerate mutase, which converts 3-phosphoglycerate to 2-phosphoglycerate in glycolysis; may be non-functional derivative of a gene duplication event
YDL024C	DIA3	3.53825	11.6501	Protein of unknown function, involved in invasive and pseudohyphal growth
YDL027C		2.1995	4.59322	Putative protein of unknown function; the authentic, non-tagged protein is detected in highly purified mitochondria in high-throughput studies; YDL027C is not an essential gene
YDL072C	YET3	2.235	4.71031	Protein of unknown function; YET3 null mutant decreases the level of secreted invertase; homolog of human BAP31 protein
YDL079C	MRK1	3.64288	12.5034	Glycogen synthase kinase 3 (GSK-3) homolog; one of four GSK-3 homologs in S. cerevisiae that function to activate Msn2p-dependent transcription of stress responsive genes and that function in protein degradation
YDL085W	NDE2	4.45975	22.0477	Mitochondrial external NADH dehydrogenase, catalyzes the oxidation of cytosolic NADH; Nde1p and Nde2p are involved in providing the cytosolic NADH to the mitochondrial respiratory chain
YDL110C	TMA17	3.34925	10.1968	Protein of unknown function that associates with ribosomes; heterozygous deletion demonstrated increases in chromosome instability in a rad9 deletion background; protein abundance is decreased upon intracellular iron depletion
YDL113C	ATG20	2.33875	5.0632	Sorting nexin family member required for the cytoplasm-to-vacuole targeting (Cvt) pathway and for endosomal sorting; has a Phox homology domain that binds phosphatidylinositol-3-phosphate; interacts with Snx4p; potential Cdc28p substrate
YDL124W		4.39325	21.0507	NADPH-dependent alpha-keto amide reductase; reduces aromatic alpha-keto amides, aliphatic alpha-keto esters, and aromatic alpha-keto esters; member of the aldo-keto reductase (AKR) family
YDL130W-A	STF1	3.80975	14.0274	Protein involved in regulation of the mitochondrial F1F0-ATP synthase; Stf1p and Stf2p may act as stabilizing factors that enhance inhibitory action of the Inh1p protein
YDL168W	SFA1	2.11925	4.3557	Bifunctional enzyme containing both alcohol dehydrogenase and glutathione-dependent formaldehyde dehydrogenase activities, functions in formaldehyde detoxification and formation of long chain and complex alcohols, regulated by Hog1p-Sko1p
YDL169C	UGX2	5.4835	44.8912	Protein of unknown function, transcript accumulates in response to any combination of stress conditions
YDL174C	DLD1	2.699	6.49577	D-lactate dehydrogenase, oxidizes D-lactate to pyruvate, transcription is heme-dependent, repressed by glucose, and derepressed in ethanol or lactate; located in the mitochondrial inner membrane
YDL181W	INH1	2.39125	5.24705	Protein that inhibits ATP hydrolysis by the F1F0-ATP synthase; inhibitory function is enhanced by stabilizing proteins Stf1p and Stf2p; has similarity to Stf1p; has a calmodulin-binding motif and binds calmodulin in vitro
YDL183C		2.368	5.18306	Mitochondrial inner-membrane protein thought to be involved in the formation of an active mitochondrial K+/H+ exchanger (KHE) system; non-essential gene
YDL194W	SNF3	2.27275	4.8332	Plasma membrane low glucose sensor that regulates glucose transport; contains 12 predicted transmembrane segments and a long C-terminal tail required for induction of hexose transporters; also senses fructose and mannose; similar to Rgt2p
YDL199C		2.41575	5.33974	Putative transporter, member of the sugar porter family
YDL204W	RTN2	5.72075	53.1821	Protein of unknown function; has similarity to mammalian reticulon proteins; member of the RTNLA (reticulon-like A) subfamily
YDL215C	GDH2	2.95925	7.95772	NAD(+)-dependent glutamate dehydrogenase, degrades glutamate to ammonia and alpha-ketoglutarate; expression sensitive to nitrogen catabolite repression and intracellular ammonia levels
YDL222C	FMP45	6.237	75.6341	Integral membrane protein localized to mitochondria (untagged protein); required for sporulation and maintaining sphingolipid content; has sequence similarity to SUR7 and YNL194C
YDL223C	HBT1	4.91675	30.2073	Substrate of the Hub1p ubiquitin-like protein that localizes to the shmoo tip (mating projection); mutants are defective for mating projection formation, thereby implicating Hbt1p in polarized cell morphogenesis
YDL238C	GUD1	2.48475	5.59738	Guanine deaminase, a catabolic enzyme of the guanine salvage pathway producing xanthine and ammonia from guanine; activity is low in exponentially-growing cultures but expression is increased in post-diauxic and stationary-phase cultures
YDR018C		4.238	19.1664	Probable membrane protein with three predicted transmembrane domains; homologous to Ybr042cp, similar to C. elegans F55A11.5 and maize 1-acyl-glycerol-3-phosphate acyltransferase
YDR034W-B		3.774	14.3752	Predicted tail-anchored plasma membrane protein containing a conserved CYSTM module; related proteins in other organisms may be involved in response to stress; green fluorescent protein (GFP)-fusion protein localizes to the cell periphery
YDR059C	UBC5	2.47975	5.58786	Ubiquitin-conjugating enzyme that mediates selective degradation of short-lived, abnormal, or excess proteins, including histone H3; central component of the cellular stress response; expression is heat inducible
YDR070C	FMP16	6.47625	89.071	Putative protein of unknown function; proposed to be involved in responding to conditions of stress; the authentic, non-tagged protein is detected in highly purified mitochondria in high-throughput studies
YDR074W	TPS2	2.26475	4.81767	Phosphatase subunit of the trehalose-6-phosphate synthase/phosphatase complex, which synthesizes the storage carbohydrate trehalose; expression is induced by stress conditions and repressed by the Ras-cAMP pathway
YDR096W	GIS1	2.2975	4.92409	JmjC domain-containing histone demethylase and transcription factor; involved in expression of genes during nutrient limitation; negatively regulates DPP1 and PHR1; activity is modulated by limited proteasome-mediated proteolysis; has a JmjC and a JmjN do
YDR148C	KGD2	2.60938	6.10638	Dihydrolipoyl transsuccinylase, component of the mitochondrial alpha-ketoglutarate dehydrogenase complex, which catalyzes the oxidative decarboxylation of alpha-ketoglutarate to succinyl-CoA in the TCA cycle; phosphorylated
YDR171W	HSP42	3.77137	13.6718	Small heat shock protein (sHSP) with chaperone activity; forms barrel-shaped oligomers that suppress unfolded protein aggregation; involved in cytoskeleton reorganization after heat shock
YDR178W	SDH4	3.52825	11.5529	Membrane anchor subunit of succinate dehydrogenase (Sdh1p, Sdh2p, Sdh3p, Sdh4p), which couples the oxidation of succinate to the transfer of electrons to ubiquinone as part of the TCA cycle and the mitochondrial respiratory chain
YDR215C		2.29175	4.91452	Dubious open reading frame unlikely to encode a protein, based on available experimental and comparative sequence data; null mutant displays elevated sensitivity to expression of a mutant huntingtin fragment or of alpha-synuclein
YDR216W	ADR1	4.4555	22.0899	Carbon source-responsive zinc-finger transcription factor, required for transcription of the glucose-repressed gene ADH2, of peroxisomal protein genes, and of genes required for ethanol, glycerol, and fatty acid utilization
YDR231C	COX20	2.568	5.93357	Mitochondrial inner membrane protein, required for proteolytic processing of Cox2p and its assembly into cytochrome c oxidase
YDR247W	VHS1	2.472	5.58038	Cytoplasmic serine/threonine protein kinase; identified as a high-copy suppressor of the synthetic lethality of a sis2 sit4 double mutant, suggesting a role in G1/S phase progression; homolog of Sks1p
YDR255C	RMD5	3.0035	8.0214	Conserved protein that has an E3-like ubiquitin ligase activity necessary for polyubiquitination and degradation of the gluconeogenic enzyme fructose-1,6-bisphosphatase; also required for sporulation; has a degenerate RING finger domain
YDR256C	CTA1	3.93175	15.3273	Catalase A, breaks down hydrogen peroxide in the peroxisomal matrix formed by acyl-CoA oxidase (Pox1p) during fatty acid beta-oxidation
YDR270W	CCC2	2.482	5.6305	Cu(+2)-transporting P-type ATPase, required for export of copper from the cytosol into an extracytosolic compartment; has similarity to human proteins involved in Menkes and Wilsons diseases
YDR276C	PMP3	2.5555	5.88441	Small plasma membrane protein related to a family of plant polypeptides that are overexpressed under high salt concentration or low temperature, not essential for viability, deletion causes hyperpolarization of the plasma membrane potential
YDR342C	HXT7	4.46413	22.2368	High-affinity glucose transporter of the major facilitator superfamily, nearly identical to Hxt6p, expressed at high basal levels relative to other HXTs, expression repressed by high glucose levels
YDR343C	HXT6	4.61975	24.7622	High-affinity glucose transporter of the major facilitator superfamily, nearly identical to Hxt7p, expressed at high basal levels relative to other HXTs, repression of expression by high glucose requires SNF3
YDR358W	GGA1	3.11725	8.68346	Golgi-localized protein with homology to gamma-adaptin, interacts with and regulates Arf1p and Arf2p in a GTP-dependent manner in order to facilitate traffic through the late Golgi
YDR379C-A		2.83575	7.15761	Protein involved in the assembly of the mitochondrial succinate dehydrogenase complex; mutations in human ortholog SDHAF1 are associated with infantile leukoencephalopathy
YDR391C		2.504	5.67264	Putative protein of unknown function, possibly involved in zinc homeostasis; Bdf1p-dependent transcription induced by salt stress; green fluorescent protein (GFP)-fusion protein localizes to both the cytoplasm and the nucleus
YDR435C	PPM1	2.43	5.39775	Carboxyl methyltransferase, methylates the C terminus of the protein phosphatase 2A catalytic subunit (Pph21p or Pph22p), which is important for complex formation with regulatory subunits
YDR436W	PPZ2	2.12175	4.35507	Serine/threonine protein phosphatase Z, isoform of Ppz1p; involved in regulation of potassium transport, which affects osmotic stability, cell cycle progression, and halotolerance
YDR453C	TSA2	3.21875	9.33749	Stress inducible cytoplasmic thioredoxin peroxidase; cooperates with Tsa1p in the removal of reactive oxygen, nitrogen and sulfur species using thioredoxin as hydrogen donor; deletion enhances the mutator phenotype of tsa1 mutants
YDR513W	GRX2	2.6875	6.44699	Cytoplasmic glutaredoxin, thioltransferase, glutathione-dependent disulfide oxidoreductase involved in maintaining redox state of target proteins, also exhibits glutathione peroxidase activity, expression induced in response to stress
YDR516C	EMI2	5.041	32.9706	Non-essential protein of unknown function required for transcriptional induction of the early meiotic-specific transcription factor IME1; required for sporulation; expression is regulated by glucose-repression transcription factors Mig1/2p
YDR525W-A	SNA2	2.94425	7.71284	Protein of unknown function, has similarity to Pmp3p, which is involved in cation transport; green fluorescent protein (GFP)-fusion protein localizes to the cytoplasm in a punctate pattern
YDR529C	QCR7	2.58825	6.01564	Subunit 7 of the ubiquinol cytochrome-c reductase complex, which is a component of the mitochondrial inner membrane electron transport chain; oriented facing the mitochondrial matrix; N-terminus appears to play a role in complex assembly
YDR530C	APA2	2.75575	7.044	Diadenosine 5',5''-P1,P4-tetraphosphate phosphorylase II (AP4A phosphorylase), involved in catabolism of bis(5'-nucleosidyl) tetraphosphates; has similarity to Apa1p
YDR533C	HSP31	2.56825	5.93823	Possible chaperone and cysteine protease with similarity to E. coli Hsp31; member of the DJ-1/ThiJ/PfpI superfamily, which includes human DJ-1 involved in Parkinson's disease; exists as a dimer and contains a putative metal-binding site
YEL011W	GLC3	5.5625	47.2615	Glycogen branching enzyme, involved in glycogen accumulation; green fluorescent protein (GFP)-fusion protein localizes to the cytoplasm in a punctate pattern
YEL012W	UBC8	2.9555	7.75721	Ubiquitin-conjugating enzyme that negatively regulates gluconeogenesis by mediating the glucose-induced ubiquitination of fructose-1,6-bisphosphatase (FBPase); cytoplasmic enzyme that catalyzes the ubiquitination of histones in vitro
YEL024W	RIP1	3.21275	9.2732	Ubiquinol-cytochrome-c reductase, a Rieske iron-sulfur protein of the mitochondrial cytochrome bc1 complex; transfers electrons from ubiquinol to cytochrome c1 during respiration
YEL039C	CYC7	6.04875	66.8511	Cytochrome c isoform 2, expressed under hypoxic conditions; electron carrier of the mitochondrial intermembrane space that transfers electrons from ubiquinone-cytochrome c oxidoreductase to cytochrome c oxidase during cellular respiration
YEL041W	YEF1	3.02825	8.20367	ATP-NADH kinase; phosphorylates both NAD and NADH; homooctameric structure consisting of 60-kDa subunits; sequence similarity to Utr1p and Pos5p; overexpression complements certain pos5 phenotypes
YEL059W	HHY1	2.35225	5.20775	Dubious open reading frame unlikely to encode a functional protein; mutant is hypersensitive to hygromycin B indicative of defects in vacuolar trafficking
YEL060C	PRB1	3.74275	13.3885	Vacuolar proteinase B (yscB), a serine protease of the subtilisin family; involved in protein degradation in the vacuole and required for full protein degradation during sporulation; activity inhibited by Pbi2p
YEL070W	DSF1	2.84525	7.24757	Deletion suppressor of mpt5 mutation
YEL073C		2.12625	4.43166	Putative protein of unknown function; located adjacent to ARS503 and the telomere on the left arm of chromosome V; regulated by inositol/choline
YER020W	GPA2	2.31	4.96827	Nucleotide binding alpha subunit of the heterotrimeric G protein that interacts with the receptor Gpr1p, has signaling role in response to nutrients; green fluorescent protein (GFP)-fusion protein localizes to the cell periphery
YER037W	PHM8	3.1485	8.86791	Lysophosphatidic acid (LPA) phosphatase involved in LPA hydrolysis in response to phosphate starvation; phosphatase activity is soluble and Mg2+ dependent; expression is induced by low phosphate levels and by inactivation of Pho85p
YER053C	PIC2	4.28125	19.485	Mitochondrial phosphate carrier, imports inorganic phosphate into mitochondria; functionally redundant with Mir1p but less abundant than Mir1p under normal conditions; expression is induced at high temperature
YER054C	GIP2	3.87375	14.6818	Putative regulatory subunit of the protein phosphatase Glc7p, involved in glycogen metabolism; contains a conserved motif (GVNK motif) that is also found in Gac1p, Pig1p, and Pig2p
YER065C	ICL1	3.60288	12.1666	Isocitrate lyase, catalyzes the formation of succinate and glyoxylate from isocitrate, a key reaction of the glyoxylate cycle; expression of ICL1 is induced by growth on ethanol and repressed by growth on glucose
YER066W	RRT13	2.18013	4.53554	Putative protein of unknown function; non-essential gene identified in a screen for mutants with decreased levels of rDNA transcription
YER067W	RGI1	7.1295	140.086	Protein of unknown function involved in energy metabolism under respiratory conditions; protein abundance is increased upon intracellular iron depletion
YER079W		4.66362	25.3629	Putative protein of unknown function
YER088C	DOT6	2.04438	4.1271	Protein involved in rRNA and ribosome biogenesis; binds polymerase A and C motif; subunit of the RPD3L histone deacetylase complex; similar to Tod6p; has chromatin specific SANT domain; involved in telomeric gene silencing and filamentation
YER098W	UBP9	2.04225	4.1204	Ubiquitin carboxyl-terminal hydrolase, ubiquitin-specific protease that cleaves ubiquitin-protein fusions
YER119C	AVT6	2.08325	4.23764	Vacuolar aspartate and glutamate exporter; member of a family of seven genes (AVT1-7) related to vesicular GABA-glycine transporters; involved in compartmentalizing acidic amino acids in response to nitrogen starvation
YER121W		2.95562	7.76284	Putative protein of unknown function; may be involved in phosphatase regulation and/or generation of precursor metabolites and energy
YER150W	SPI1	3.36738	10.3469	GPI-anchored cell wall protein involved in weak acid resistance; basal expression requires Msn2p/Msn4p; expression is induced under conditions of stress and during the diauxic shift; similar to Sed1p
YER152C		2.48062	5.63971	Protein with 2-aminoadipate transaminase activity; shares amino acid similarity with the aminotransferases Aro8p and Aro9p; YER152C is not an essential gene
YER153C	PET122	2.3905	5.24421	Mitochondrial translational activator specific for the COX3 mRNA, acts together with Pet54p and Pet494p; located in the mitochondrial inner membrane
YER181C		2.133	4.38769	Dubious open reading frame unlikely to encode a protein, based on available experimental and comparative data; extensively overlaps a Ty1 LTR; protein product is detected in highly purified mitochondria in high-throughput studies
YFL030W	AGX1	4.89875	29.8339	Alanine:glyoxylate aminotransferase (AGT), catalyzes the synthesis of glycine from glyoxylate, which is one of three pathways for glycine biosynthesis in yeast; has similarity to mammalian and plant alanine:glyoxylate aminotransferases
YFL052W		4.3255	20.1053	Putative zinc cluster protein that contains a DNA binding domain; null mutant sensitive to calcofluor white, low osmolarity and heat, suggesting a role for YFL052Wp in cell wall integrity
YFL053W	DAK2	2.03425	4.14724	Dihydroxyacetone kinase, required for detoxification of dihydroxyacetone (DHA); involved in stress adaptation
YFL054C		2.83075	7.18206	Putative channel-like protein; similar to Fps1p; mediates passive diffusion of glycerol in the presence of ethanol
YFL055W	AGP3	3.39875	10.5532	Low-affinity amino acid permease, may act to supply the cell with amino acids as nitrogen source in nitrogen-poor conditions; transcription is induced under conditions of sulfur limitation; plays a role in regulating Ty1 transposition
YFL062W	COS4	2.85625	7.25828	Protein of unknown function, member of the DUP380 subfamily of conserved, often subtelomerically-encoded proteins
YFR015C	GSY1	5.06725	33.6137	Glycogen synthase with similarity to Gsy2p, the more highly expressed yeast homolog; expression induced by glucose limitation, nitrogen starvation, environmental stress, and entry into stationary phase
YFR017C	IGD1	4.63625	24.9947	Cytoplasmic protein that inhibits Gdb1p glycogen debranching activity; required for normal intracellular accumulation of glycogen; phosphorylated in vivo; expression increases during wine fermentation
YFR033C	QCR6	2.61075	6.11302	Subunit 6 of the ubiquinol cytochrome-c reductase complex, which is a component of the mitochondrial inner membrane electron transport chain; highly acidic protein; required for maturation of cytochrome c1
YFR053C	HXK1	5.938	61.7492	Hexokinase isoenzyme 1, a cytosolic protein that catalyzes phosphorylation of glucose during glucose metabolism; expression is highest during growth on non-glucose carbon sources; glucose-induced repression involves the hexokinase Hxk2p
YGL006W	PMC1	2.37525	5.20273	Vacuolar Ca2+ ATPase involved in depleting cytosol of Ca2+ ions; prevents growth inhibition by activation of calcineurin in the presence of elevated concentrations of calcium; similar to mammalian PMCA1a
YGL037C	PNC1	2.7455	6.70777	Nicotinamidase that converts nicotinamide to nicotinic acid as part of the NAD(+) salvage pathway, required for life span extension by calorie restriction; PNC1 expression responds to all known stimuli that extend replicative life span
YGL045W	RIM8	2.649	6.42005	Protein involved in proteolytic activation of Rim101p in response to alkaline pH; interacts with ESCRT-1 subunits Stp22p and Vps28p; essential for anaerobic growth; member of the arrestin-related trafficking adaptor family
YGL096W	TOS8	2.656	6.304	Homeodomain-containing protein and putative transcription factor found associated with chromatin; target of SBF transcription factor; induced during meiosis and under cell-damaging conditions; similar to Cup9p transcription factor
YGL104C	VPS73	2.27825	4.85089	Mitochondrial protein; mutation affects vacuolar protein sorting; putative transporter; member of the sugar porter family
YGL121C	GPG1	4.96825	31.364	Proposed gamma subunit of the heterotrimeric G protein that interacts with the receptor Gpr1p; involved in regulation of pseudohyphal growth; requires Gpb1p or Gpb2p to interact with Gpa2p; overproduction causes prion curing
YGL146C	RRT6	2.85862	7.25396	Putative protein of unknown function; non-essential gene identified in a screen for mutants with increased levels of rDNA transcription; contains two putative transmembrane spans, but no significant homology to other known proteins
YGL156W	AMS1	3.94813	15.4564	Vacuolar alpha mannosidase, involved in free oligosaccharide (fOS) degradation; delivered to the vacuole in a novel pathway separate from the secretory pathway
YGL166W	CUP2	2.01112	4.04219	Copper-binding transcription factor; activates transcription of the metallothionein genes CUP1-1 and CUP1-2 in response to elevated copper concentrations
YGL187C	COX4	2.46175	5.50922	Subunit IV of cytochrome c oxidase, the terminal member of the mitochondrial inner membrane electron transport chain; precursor N-terminal 25 residues are cleaved during mitochondrial import; phosphorylated; spermidine enhances translation
YGL191W	COX13	2.34575	5.08936	Subunit VIa of cytochrome c oxidase, which is the terminal member of the mitochondrial inner membrane electron transport chain; not essential for cytochrome c oxidase activity but may modulate activity in response to ATP
YGL205W	POX1	3.69025	12.9091	Fatty-acyl coenzyme A oxidase, involved in the fatty acid beta-oxidation pathway; localized to the peroxisomal matrix
YGL227W	VID30	2.31875	4.98942	Protein involved in proteasome-dependent catabolite degradation of fructose-1,6-bisphosphatase (FBPase); binds FBPase; shifts the balance of nitrogen metabolism toward glutamate production; localizes to the nucleus and the cytoplasm
YGL229C	SAP4	2.0695	4.20444	Protein required for function of the Sit4p protein phosphatase, member of a family of similar proteins that form complexes with Sit4p, including Sap155p, Sap185p, and Sap190p
YGL248W	PDE1	2.28375	4.91431	Low-affinity cyclic AMP phosphodiesterase, controls glucose and intracellular acidification-induced cAMP signaling, target of the cAMP-protein kinase A (PKA) pathway; glucose induces transcription and inhibits translation
YGL250W	RMR1	2.5705	5.954	Protein required for meiotic recombination and gene conversion; null mutant displays reduced PIS1 expression and growth defects on non-fermentable carbon sources and minimal media; GFP-fusion protein localizes to both cytoplasm and nucleus
YGL258W-A		2.95075	7.89288	Putative protein of unknown function
YGL259W	YPS5	3.22625	9.48676	Protein with similarity to GPI-anchored aspartic proteases such as Yap1p and Yap3p
YGL261C	PAU11	2.174	4.51387	Putative protein of unknown function and member of the seripauperin multigene family encoded mainly in subtelomeric regions; mRNA expression appears to be regulated by SUT1 and UPC2
YGR008C	STF2	5.61125	49.2154	Protein involved in regulation of the mitochondrial F1F0-ATP synthase; Stf1p and Stf2p may act as stabilizing factors that enhance inhibitory action of the Inh1p protein
YGR019W	UGA1	3.25525	9.55273	Gamma-aminobutyrate (GABA) transaminase (4-aminobutyrate aminotransferase) involved in the 4-aminobutyrate and glutamate degradation pathways; required for normal oxidative stress tolerance and nitrogen utilization
YGR043C	NQM1	3.81425	14.2366	Transaldolase of unknown function; transcription is repressed by Mot1p and induced by alpha-factor and during diauxic shift
YGR052W	FMP48	3.03975	8.24256	Putative protein of unknown function; the authentic, non-tagged protein is detected in highly purified mitochondria in high-throughput studies; induced by treatment with 8-methoxypsoralen and UVA irradiation
YGR053C		2.5595	5.91125	Putative protein of unknown function
YGR066C		2.75625	7.58821	Putative protein of unknown function
YGR067C		5.756	54.2612	Putative protein of unknown function; contains a zinc finger motif similar to that of Adr1p
YGR070W	ROM1	2.22525	4.67853	GDP/GTP exchange protein (GEP) for Rho1p; mutations are synthetically lethal with mutations in rom2, which also encodes a GEP
YGR086C	PIL1	2.2155	4.64858	Primary component of eisosomes, which are large immobile cell cortex structures associated with endocytosis; null mutants show activation of Pkc1p/Ypk1p stress resistance pathways; detected in phosphorylated state in mitochondria; member of the BAR domain
YGR087C	PDC6	2.07325	4.20989	Minor isoform of pyruvate decarboxylase, decarboxylates pyruvate to acetaldehyde, involved in amino acid catabolism; transcription is glucose- and ethanol-dependent, and is strongly induced during sulfur limitation
YGR110W	CLD1	3.61125	12.3327	Mitochondrial cardiolipin-specific phospholipase; functions upstream of Taz1p to generate monolyso-cardiolipin; transcription increases upon genotoxic stress; involved in restricting Ty1 transposition; has homology to mammalian CGI-58
YGR127W		2.789	6.93106	Putative protein of unknown function; expression is regulated by Msn2p/Msn4p, indicating a possible role in stress response
YGR130C		2.61	6.11705	Component of the eisosome with unknown function; GFP-fusion protein localizes to the cytoplasm; specifically phosphorylated in vitro by mammalian diphosphoinositol pentakisphosphate (IP7)
YGR183C	QCR9	2.38812	5.2348	Subunit 9 of the ubiquinol cytochrome-c reductase complex, which is a component of the mitochondrial inner membrane electron transport chain; required for electron transfer at the ubiquinol oxidase site of the complex
YGR194C	XKS1	3.20425	9.25516	Xylulokinase, converts D-xylulose and ATP to xylulose 5-phosphate and ADP; rate limiting step in fermentation of xylulose; required for xylose fermentation by recombinant S. cerevisiae strains
YGR201C		3.166	8.98523	Putative protein of unknown function
YGR205W	TDA10	3.158	8.92631	ATP-binding protein of unknown function; crystal structure resembles that of E.coli pantothenate kinase and other small kinases; null mutant is sensitive to expression of the top1-T722A allele
YGR236C	SPG1	4.7795	27.965	Protein required for survival at high temperature during stationary phase; not required for growth on nonfermentable carbon sources; the authentic, non-tagged protein is detected in highly purified mitochondria in high-throughput studies
YGR237C		2.56275	5.94191	Putative protein of unknown function; green fluorescent protein (GFP)-fusion protein localizes to the cytoplasm
YGR243W	FMP43	4.33175	20.42	Putative protein of unknown function; expression regulated by osmotic and alkaline stresses; the authentic, non-tagged protein is detected in highly purified mitochondria in high-throughput studies
YGR244C	LSC2	2.09225	4.26473	Beta subunit of succinyl-CoA ligase, which is a mitochondrial enzyme of the TCA cycle that catalyzes the nucleotide-dependent conversion of succinyl-CoA to succinate
YGR248W	SOL4	3.959	15.5634	6-phosphogluconolactonase with similarity to Sol3p
YGR256W	GND2	2.74625	6.7186	6-phosphogluconate dehydrogenase (decarboxylating), catalyzes an NADPH regenerating reaction in the pentose phosphate pathway; required for growth on D-glucono-delta-lactone
YGR268C	HUA1	2.661	6.35893	Cytoplasmic protein containing a zinc finger domain with sequence similarity to that of Type I J-proteins; computational analysis of large-scale protein-protein interaction data suggests a possible role in actin patch assembly
YGR287C	IMA1	3.56425	11.8393	Major isomaltase (alpha-1,6-glucosidase) required for isomaltose utilization; has specificity for isomaltose, palatinose, and methyl-alpha-glucoside; member of the IMA isomaltase family
YGR292W	MAL12	4.32375	20.0416	Maltase (alpha-D-glucosidase), inducible protein involved in maltose catabolism; encoded in the MAL1 complex locus; hydrolyzes the disaccharides maltose, turanose, maltotriose, and sucrose
YHL008C		2.7785	6.91576	Putative protein of unknown function, may be involved in the uptake of chloride ions; does not appear to be involved in monocarboxylic acid transport; green fluorescent protein (GFP)-fusion protein localizes to the vacuole
YHL021C	AIM17	5.5965	48.3863	Putative protein of unknown function; the authentic, non-tagged protein is detected in highly purified mitochondria in high-throughput studies; null mutant displays reduced frequency of mitochondrial genome loss
YHL032C	GUT1	2.9385	7.67357	Glycerol kinase, converts glycerol to glycerol-3-phosphate; glucose repression of expression is mediated by Adr1p and Ino2p-Ino4p; derepression of expression on non-fermentable carbon sources is mediated by Opi1p and Rsf1p
YHL046C	PAU13	2.16325	4.47936	Protein of unknown function, member of the seripauperin multigene family encoded mainly in subtelomeric regions; expression is induced after ethanol shock
YHR001W-A	QCR10	2.673	6.37769	Subunit of the ubiqunol-cytochrome c oxidoreductase complex which includes Cobp, Rip1p, Cyt1p, Cor1p, Qcr2p, Qcr6p, Qcr7p, Qcr8p, Qcr9p, and Qcr10p and comprises part of the mitochondrial respiratory chain
YHR008C	SOD2	2.05625	4.16014	Mitochondrial manganese superoxide dismutase, protects cells against oxygen toxicity; phosphorylated
YHR016C	YSC84	3.1635	8.96182	Actin-binding protein involved in bundling of actin filaments and endocytosis of actin cortical patches; activity stimulated by Las17p; contains SH3 domain similar to Rvs167p
YHR051W	COX6	2.2765	4.85642	Subunit VI of cytochrome c oxidase, which is the terminal member of the mitochondrial inner membrane electron transport chain; expression is regulated by oxygen levels
YHR087W	RTC3	3.23238	9.39829	Protein of unknown function involved in RNA metabolism; has structural similarity to SBDS, the human protein mutated in Shwachman-Diamond Syndrome (the yeast SBDS ortholog = SDO1); null mutation suppresses cdc13-1 temperature sensitivity
YHR096C	HXT5	5.32675	40.5173	Hexose transporter with moderate affinity for glucose, induced in the presence of non-fermentable carbon sources, induced by a decrease in growth rate, contains an extended N-terminal domain relative to other HXTs
YHR097C		2.661	6.33046	Putative protein of unknown function; green fluorescent protein (GFP)-fusion protein localizes to the cytoplasm and the nucleus
YHR136C	SPL2	4.0215	16.2631	Protein with similarity to cyclin-dependent kinase inhibitors; downregulates low-affinity phosphate transport during phosphate limitation; overproduction suppresses a plc1 null mutation; GFP-fusion protein localizes to the cytoplasm
YHR138C		3.657	12.903	Putative protein of unknown function; has similarity to Pbi2p; double null mutant lacking Pbi2p and Yhr138p exhibits highly fragmented vacuoles
YHR139C	SPS100	2.78925	7.14098	Protein required for spore wall maturation; expressed during sporulation; may be a component of the spore wall; expression also induced in cells treated with the mycotoxin patulin
YHR160C	PEX18	3.32175	10.001	Peroxin required for targeting of peroxisomal matrix proteins containing PTS2; interacts with Pex7p; partially redundant with Pex21p
YHR171W	ATG7	2.3325	5.04213	Autophagy-related protein and dual specificity member of the E1 family of ubiquitin-activating enzymes; mediates the conjugation of Atg12p with Atg5p and Atg8p with phosphatidylethanolamine, required steps in autophagosome formation
YIL017C	VID28	2.50575	5.68275	Protein involved in proteasome-dependent catabolite degradation of fructose-1,6-bisphosphatase (FBPase); localized to the nucleus and the cytoplasm
YIL025C		2.328	5.02109	Dubious open reading frame unlikely to encode a functional protein, based on available experimental and comparative sequence data
YIL028W		2.53225	5.98951	Dubious open reading frame unlikely to encode a protein, based on available experimental and comparative sequence data
YIL033C	BCY1	2.66425	6.36563	Regulatory subunit of the cyclic AMP-dependent protein kinase (PKA), a component of a signaling pathway that controls a variety of cellular processes, including metabolism, cell cycle, stress response, stationary phase, and sporulation
YIL042C	PKP1	2.15725	4.48405	Mitochondrial protein kinase involved in negative regulation of pyruvate dehydrogenase complex activity by phosphorylating the ser-133 residue of the Pda1p subunit; acts in concert with kinase Pkp2p and phosphatases Ptc5p and Ptc6p
YIL055C		4.093	17.0696	Putative protein of unknown function
YIL057C	RGI2	7.86925	235.055	Protein of unknown function involved in energy metabolism under respiratory conditions; expression induced under carbon limitation and repressed under high glucose
YIL059C		2.28975	4.89298	Dubious open reading frame unlikely to encode a protein, based on available experimental and comparative sequence data; partially overlaps the uncharacterized ORF YIL060W
YIL077C		2.79525	6.94198	Putative protein of unknown function; the authentic, non-tagged protein is detected in highly purified mitochondria in high-throughput studies; deletion confers sensitivity to 4-(N-(S-glutathionylacetyl)amino) phenylarsenoxide (GSAO)
YIL086C		2.4505	5.47032	Dubious open reading frame unlikely to encode a functional protein, based on available experimental and comparative sequence data
YIL087C	AIM19	2.793	6.93437	Putative protein of unknown function; the authentic, non-tagged protein is detected in purified mitochondria in high-throughput studies; null mutant displays reduced respiratory growth
YIL097W	FYV10	2.87	7.3434	Subunit of GID complex; involved in proteasome-dependent catabolite inactivation of gluconeogenic enzymes FBPase, PEPCK, and c-MDH; interacts with Rmd5p and contains a degenerate RING finger motif needed for GID complex ubiquitin ligase activity in vivo;
YIL099W	SGA1	2.49975	5.66452	Intracellular sporulation-specific glucoamylase involved in glycogen degradation; induced during starvation of a/a diploids late in sporulation, but dispensable for sporulation
YIL100C-A		2.363	5.24545	Dubious open reading frame unlikely to encode a functional protein, based on available experimental and comparative sequence data
YIL100W		3.86775	14.6435	Dubious open reading frame unlikely to encode a protein, based on available experimental and comparative sequence data; completely overlaps the dubious ORF YIL100C-A
YIL101C	XBP1	3.5775	12.0216	Transcriptional repressor that binds to promoter sequences of the cyclin genes, CYS3, and SMF2; expression is induced by stress or starvation during mitosis, and late in meiosis; member of the Swi4p/Mbp1p family; potential Cdc28p substrate
YIL111W	COX5B	3.097	8.57303	Subunit Vb of cytochrome c oxidase, which is the terminal member of the mitochondrial inner membrane electron transport chain; predominantly expressed during anaerobic growth while its isoform Va (Cox5Ap) is expressed during aerobic growth
YIL113W	SDP1	3.79875	13.9168	Stress-inducible dual-specificity MAP kinase phosphatase, negatively regulates Slt2p MAP kinase by direct dephosphorylation, diffuse localization under normal conditions shifts to punctate localization after heat shock
YIL125W	KGD1	2.25875	4.79194	Component of the mitochondrial alpha-ketoglutarate dehydrogenase complex, which catalyzes a key step in the tricarboxylic acid (TCA) cycle, the oxidative decarboxylation of alpha-ketoglutarate to form succinyl-CoA
YIL136W	OM45	3.76325	13.5821	Protein of unknown function, major constituent of the mitochondrial outer membrane; located on the outer (cytosolic) face of the outer membrane
YIL153W	RRD1	2.27275	4.83954	Peptidyl-prolyl cis/trans-isomerase; activator of the phosphotyrosyl phosphatase activity of PP2A; involved in G1 phase progression, microtubule dynamics, bud morphogenesis and DNA repair; required for rapid reduction of Sgs1p levels in response to rapamy
YIL155C	GUT2	4.74725	26.8771	Mitochondrial glycerol-3-phosphate dehydrogenase; expression is repressed by both glucose and cAMP and derepressed by non-fermentable carbon sources in a Snf1p, Rsf1p, Hap2/3/4/5 complex dependent manner
YIL160C	POT1	4.689	25.8134	3-ketoacyl-CoA thiolase with broad chain length specificity, cleaves 3-ketoacyl-CoA into acyl-CoA and acetyl-CoA during beta-oxidation of fatty acids
YIL162W	SUC2	3.2755	9.77697	Invertase, sucrose hydrolyzing enzyme; a secreted, glycosylated form is regulated by glucose repression, and an intracellular, nonglycosylated enzyme is produced constitutively
YIL164C	NIT1	2.522	5.74696	Nitrilase, member of the nitrilase branch of the nitrilase superfamily; in closely related species and other S. cerevisiae strain backgrounds YIL164C and adjacent ORF, YIL165C, likely constitute a single ORF encoding a nitrilase gene
YIL165C		2.422	5.3715	Putative protein of unknown function; mutant exhibits mitophagy defects; in closely related species and other S. cerevisiae strain backgrounds YIL165C and adjacent ORF, YIL164C, likely constitute a single ORF encoding a nitrilase gene
YIR014W		2.189	4.55994	Putative protein of unknown function; green fluorescent protein (GFP)-fusion protein localizes to the vacuole; expression directly regulated by the metabolic and meiotic transcriptional regulator Ume6p; YIR014W is a non-essential gene
YIR016W		2.811	7.02905	Putative protein of unknown function; expression directly regulated by the metabolic and meiotic transcriptional regulator Ume6p; overexpression causes a cell cycle delay or arrest; YIR016W is a non-essential gene
YIR038C	GTT1	2.12175	4.35291	ER associated glutathione S-transferase capable of homodimerization; expression induced during the diauxic shift and throughout stationary phase; functional overlap with Gtt2p, Grx1p, and Grx2p
YIR039C	YPS6	2.4725	5.68713	Putative GPI-anchored aspartic protease, member of the yapsin family of proteases involved in cell wall growth and maintenance
YJL048C	UBX6	3.35475	10.2383	UBX (ubiquitin regulatory X) domain-containing protein that interacts with Cdc48p, transcription is repressed when cells are grown in media containing inositol and choline
YJL079C	PRY1	2.0335	4.09988	Protein of unknown function
YJL089W	SIP4	4.1875	18.576	C6 zinc cluster transcriptional activator that binds to the carbon source-responsive element (CSRE) of gluconeogenic genes; involved in the positive regulation of gluconeogenesis; regulated by Snf1p protein kinase; localized to the nucleus
YJL103C	GSM1	3.61625	12.269	Putative zinc cluster protein of unknown function; proposed to be involved in the regulation of energy metabolism, based on patterns of expression and sequence analysis
YJL141C	YAK1	2.52775	5.76672	Serine-threonine protein kinase; component of a glucose-sensing system that inhibits growth in response to glucose availability; upon nutrient deprivation Yak1p phosphorylates Pop2p to regulate mRNA deadenylation, the co-repressor Crf1p to inhibit transcr
YJL151C	SNA3	2.0475	4.14844	Integral membrane protein localized to vacuolar intralumenal vesicles, computational analysis of large-scale protein-protein interaction data suggests a possible role in either cell wall synthesis or protein-vacuolar targeting
YJL155C	FBP26	2.29375	4.90332	Fructose-2,6-bisphosphatase, required for glucose metabolism
YJL159W	HSP150	3.50725	11.3712	O-mannosylated heat shock protein that is secreted and covalently attached to the cell wall via beta-1,3-glucan and disulfide bridges; required for cell wall stability; induced by heat shock, oxidative stress, and nitrogen limitation
YJL161W	FMP33	3.09325	8.53432	Putative protein of unknown function; the authentic, non-tagged protein is detected in highly purified mitochondria in high-throughput studies
YJL163C		3.79875	13.9616	Putative protein of unknown function
YJL164C	TPK1	2.57175	5.95394	cAMP-dependent protein kinase catalytic subunit; promotes vegetative growth in response to nutrients via the Ras-cAMP signaling pathway; inhibited by regulatory subunit Bcy1p in the absence of cAMP; partially redundant with Tpk2p and Tpk3p
YJL166W	QCR8	2.567	5.92576	Subunit 8 of ubiquinol cytochrome-c reductase complex, which is a component of the mitochondrial inner membrane electron transport chain; oriented facing the intermembrane space; expression is regulated by Abf1p and Cpf1p
YJL170C	ASG7	2.44225	5.44019	Protein that regulates signaling from a G protein beta subunit Ste4p and its relocalization within the cell; specific to a-cells and induced by alpha-factor
YJL185C		3.65125	12.5683	Putative protein of unknown function; mRNA is weakly cell cycle regulated, peaking in G2 phase; YJL185C is a non-essential gene
YJR008W		2.74125	6.69431	Putative protein of unknown function; expression repressed by inosine and choline in an Opi1p-dependent manner; expression induced by mild heat-stress on a non-fermentable carbon source.
YJR019C	TES1	2.0535	4.15187	Peroxisomal acyl-CoA thioesterase likely to be involved in fatty acid oxidation rather than fatty acid synthesis; conserved protein also found in human peroxisomes; TES1 mRNA levels increase during growth on fatty acids
YJR073C	OPI3	2.19725	4.58972	Phospholipid methyltransferase (methylene-fatty-acyl-phospholipid synthase), catalyzes the last two steps in phosphatidylcholine biosynthesis
YJR095W	SFC1	5.732	53.654	Mitochondrial succinate-fumarate transporter, transports succinate into and fumarate out of the mitochondrion; required for ethanol and acetate utilization
YJR096W		3.445	10.8909	Putative xylose and arabinose reductase; member of the aldo-keto reductase (AKR) family; GFP-fusion protein is induced in response to the DNA-damaging agent MMS
YJR115W		2.32825	5.02372	Putative protein of unknown function
YJR121W	ATP2	2.32625	5.01515	Beta subunit of the F1 sector of mitochondrial F1F0 ATP synthase, which is a large, evolutionarily conserved enzyme complex required for ATP synthesis; phosphorylated
YJR148W	BAT2	2.2485	4.75664	Cytosolic branched-chain amino acid (BCAA) aminotransferase, preferentially involved in BCAA catabolism; homolog of murine ECA39; highly expressed during stationary phase and repressed during logarithmic phase
YKL016C	ATP7	2.106	4.3053	Subunit d of the stator stalk of mitochondrial F1F0 ATP synthase, which is a large, evolutionarily conserved enzyme complex required for ATP synthesis
YKL026C	GPX1	3.71275	13.1276	Phospholipid hydroperoxide glutathione peroxidase induced by glucose starvation that protects cells from phospholipid hydroperoxides and nonphospholipid peroxides during oxidative stress
YKL035W	UGP1	2.787	6.91138	UDP-glucose pyrophosphorylase (UGPase), catalyses the reversible formation of UDP-Glc from glucose 1-phosphate and UTP, involved in a wide variety of metabolic pathways, expression modulated by Pho85p through Pho4p
YKL065C	YET1	2.95525	7.79234	Endoplasmic reticulum transmembrane protein; may interact with ribosomes, based on co-purification experiments; homolog of human BAP31 protein
YKL067W	YNK1	2.48775	5.6095	Nucleoside diphosphate kinase, catalyzes the transfer of gamma phosphates from nucleoside triphosphates, usually ATP, to nucleoside diphosphates by a mechanism that involves formation of an autophosphorylated enzyme intermediate
YKL085W	MDH1	3.6655	12.7293	Mitochondrial malate dehydrogenase, catalyzes interconversion of malate and oxaloacetate; involved in the tricarboxylic acid (TCA) cycle; phosphorylated
YKL091C		3.222	9.33243	Putative homolog of Sec14p, which is a phosphatidylinositol/phosphatidylcholine transfer protein involved in lipid metabolism; localizes to the nucleus; contains a CRAL/TRIO domain and binds several lipids in a large-scale study
YKL093W	MBR1	2.15875	4.54919	Protein involved in mitochondrial functions and stress response; overexpression suppresses growth defects of hap2, hap3, and hap4 mutants
YKL103C	LAP4	2.526	5.80436	Vacuolar aminopeptidase yscI; zinc metalloproteinase that belongs to the peptidase family M18; often used as a marker protein in studies of autophagy and cytosol to vacuole targeting (CVT) pathway
YKL117W	SBA1	2.0105	4.03	Co-chaperone that binds to and regulates Hsp90 family chaperones; important for pp60v-src activity in yeast; homologous to the mammalian p23 proteins and like p23 can regulate telomerase activity
YKL124W	SSH4	2.0205	4.05724	Specificity factor required for Rsp5p-dependent ubiquitination and sorting of cargo proteins at the multivesicular body; identified as a high-copy suppressor of a SHR3 deletion, increasing steady-state levels of amino acid permeases
YKL129C	MYO3	2.0485	4.16004	One of two type I myosins; localizes to actin cortical patches; deletion of MYO3 has little effect on growth, but myo3 myo5 double deletion causes severe defects in growth and actin cytoskeleton organization
YKL133C		2.66975	6.36402	Putative protein of unknown function; has similarity to Mgr3p, but unlike MGR3, is not required for growth of cells lacking the mitochondrial genome (null mutation does not confer a petite-negative phenotype)
YKL141W	SDH3	2.25775	4.79642	Cytochrome b subunit of succinate dehydrogenase (Sdh1p, Sdh2p, Sdh3p, Sdh4p), which couples the oxidation of succinate to the transfer of electrons to ubiquinone as part of the TCA cycle and the mitochondrial respiratory chain
YKL142W	MRP8	3.13775	8.81135	Protein of unknown function; undergoes sumoylation; transcription induced under cell wall stress; protein levels are reduced under anaerobic conditions; originally thought to be a mitochondrial ribosomal protein based on sequence analysis
YKL148C	SDH1	3.44175	10.8673	Flavoprotein subunit of succinate dehydrogenase (Sdh1p, Sdh2p, Sdh3p, Sdh4p), which couples the oxidation of succinate to the transfer of electrons to ubiquinone as part of the TCA cycle and the mitochondrial respiratory chain
YKL150W	MCR1	2.952	7.75087	Mitochondrial NADH-cytochrome b5 reductase, involved in ergosterol biosynthesis
YKL151C		3.02925	8.20273	NADHX dehydratase; converts (S)-NADHX to NADH in an ATP-dependent manner; homologous to Carkd in mammals, and the C-terminal domain of YjeF in E.coli; enzyme is widespread in eukaryotes, prokaryotes and archaea; YKL151C promoter contains STREs (stress res
YKL162C		2.89125	7.43599	Putative protein of unknown function; green fluorescent protein (GFP)-fusion protein localizes to the mitochondrion
YKL163W	PIR3	5.479	44.6189	O-glycosylated covalently-bound cell wall protein required for cell wall stability; expression is cell cycle regulated, peaking in M/G1 and also subject to regulation by the cell integrity pathway
YKL187C		3.14425	8.8551	Putative protein of unknown function; the authentic, non-tagged protein is detected in a phosphorylated state in highly purified mitochondria in high-throughput studies
YKL193C	SDS22	2.20325	4.60561	Conserved nuclear regulatory subunit of Glc7p type 1 protein serine-threonine phosphatase (PP1), functions positively with Glc7p to promote dephosphorylation of nuclear substrates required for chromosome transmission during mitosis
YKL217W	JEN1	8.07525	269.723	Monocarboxylate/proton symporter of the plasma membrane; transport activity is dependent on the pH gradient across the membrane; mediates high-affinity uptake of carbon sources lactate, pyuvate, and acetate, and also of the micronutrient selenite, whose s
YKL224C	PAU16	2.6435	6.32562	Protein of unknown function, member of the seripauperin multigene family encoded mainly in subtelomeric regions
YKR009C	FOX2	3.352	10.2335	Multifunctional enzyme of the peroxisomal fatty acid beta-oxidation pathway; has 3-hydroxyacyl-CoA dehydrogenase and enoyl-CoA hydratase activities
YKR011C		2.43325	5.40257	Putative protein of unknown function; green fluorescent protein (GFP)-fusion protein localizes to the nucleus
YKR039W	GAP1	2.3875	5.23273	General amino acid permease; Gap1p senses the presence of amino acid substrates to regulate localization to the plasma membrane when needed
YKR046C	PET10	2.5365	5.80289	Protein of unknown function that co-purifies with lipid particles; expression pattern suggests a role in respiratory growth; computational analysis of large-scale protein-protein interaction data suggests a role in ATP/ADP exchange
YKR049C	FMP46	3.23475	9.49133	Putative redox protein containing a thioredoxin fold; the authentic, non-tagged protein is detected in highly purified mitochondria in high-throughput studies
YKR067W	GPT2	2.38425	5.22528	Glycerol-3-phosphate/dihydroxyacetone phosphate dual substrate-specific sn-1 acyltransferase located in lipid particles and the ER; involved in the stepwise acylation of glycerol-3-phosphate and dihydroxyacetone in lipid biosynthesis
YKR076W	ECM4	3.029	8.23865	Omega class glutathione transferase; not essential; similar to Ygr154cp; green fluorescent protein (GFP)-fusion protein localizes to the cytoplasm
YKR097W	PCK1	5.01475	32.6284	Phosphoenolpyruvate carboxykinase, key enzyme in gluconeogenesis, catalyzes early reaction in carbohydrate biosynthesis, glucose represses transcription and accelerates mRNA degradation, regulated by Mcm1p and Cat8p, located in the cytosol
YLL019C	KNS1	2.54725	5.85055	Nonessential putative protein kinase of unknown cellular role; member of the LAMMER family of protein kinases, which are serine/threonine kinases also capable of phosphorylating tyrosine residues
YLL023C	POM33	2.03075	4.09747	Transmembrane nucleoporin involved in nuclear pore complex (NPC) distribution, assembly or stabilization; highly conserved across species, orthologous to human TMEM33 and paralogous to Per33p
YLL039C	UBI4	3.341	10.1346	Ubiquitin, becomes conjugated to proteins, marking them for selective degradation via the ubiquitin-26S proteasome system; essential for the cellular stress response; encoded as a polyubiquitin precursor comprised of 5 head-to-tail repeats
YLL041C	SDH2	3.5105	11.4081	Iron-sulfur protein subunit of succinate dehydrogenase (Sdh1p, Sdh2p, Sdh3p, Sdh4p), which couples the oxidation of succinate to the transfer of electrons to ubiquinone as part of the TCA cycle and the mitochondrial respiratory chain
YLL055W	YCT1	3.089	8.50931	High-affinity cysteine-specific transporter with similarity to the Dal5p family of transporters; green fluorescent protein (GFP)-fusion protein localizes to the endoplasmic reticulum; YCT1 is not an essential gene
YLL064C	PAU18	2.5735	5.9551	Protein of unknown function, member of the seripauperin multigene family encoded mainly in subtelomeric regions; identical to Pau6p
YLR080W	EMP46	2.31825	5.0239	Integral membrane component of endoplasmic reticulum-derived COPII-coated vesicles, which function in ER to Golgi transport
YLR120C	YPS1	2.18275	4.56839	Aspartic protease, member of the yapsin family of proteases involved in cell wall growth and maintenance; attached to the plasma membrane via a glycosylphosphatidylinositol (GPI) anchor
YLR142W	PUT1	6.333	81.1734	Proline oxidase, nuclear-encoded mitochondrial protein involved in utilization of proline as sole nitrogen source; PUT1 transcription is induced by Put3p in the presence of proline and the absence of a preferred nitrogen source
YLR149C		4.74925	26.8953	Putative protein of unknown function; overexpression causes a cell cycle delay or arrest; null mutation results in a decrease in plasma membrane electron transport; YLR149C is not an essential gene
YLR164W		2.84	7.1602	Mitochondrial inner membrane protein of unknown function; similar to Tim18p and Sdh4p; expression induced by nitrogen limitation in a GLN3, GAT1-dependent manner
YLR174W	IDP2	5.60925	48.8221	Cytosolic NADP-specific isocitrate dehydrogenase, catalyzes oxidation of isocitrate to alpha-ketoglutarate; levels are elevated during growth on non-fermentable carbon sources and reduced during growth on glucose
YLR177W		2.12975	4.378	Putative protein of unknown function; phosphorylated by Dbf2p-Mob1p in vitro; some strains contain microsatellite polymophisms at this locus; YLR177W is not an essential gene
YLR178C	TFS1	5.3005	39.4364	Protein that interacts with and inhibits carboxypeptidase Y and Ira2p; phosphatidylethanolamine-binding protein (PEBP) family member; targets to vacuolar membranes during stationary phase; acetylated by NatB N-terminal acetyltransferase
YLR205C	HMX1	3.23975	9.45882	ER localized heme oxygenase, involved in heme degradation during iron starvation and in the oxidative stress response; expression is regulated by AFT1 and oxidative stress; relocates to the perinuclear region in the presence of oxidants
YLR251W	SYM1	3.538	11.6301	Protein required for ethanol metabolism; induced by heat shock and localized to the inner mitochondrial membrane; homologous to mammalian peroxisomal membrane protein Mpv17
YLR257W		2.60125	6.06891	Putative protein of unknown function
YLR258W	GSY2	4.2295	18.9042	Glycogen synthase, similar to Gsy1p; expression induced by glucose limitation, nitrogen starvation, heat shock, and stationary phase; activity regulated by cAMP-dependent, Snf1p and Pho85p kinases as well as by the Gac1p-Glc7p phosphatase
YLR267W	BOP2	2.853	7.33376	Protein of unknown function
YLR270W	DCS1	2.82975	7.12898	Non-essential hydrolase involved in mRNA decapping, may function in a feedback mechanism to regulate deadenylation, contains pyrophosphatase activity and a HIT (histidine triad) motif; interacts with neutral trehalase Nth1p
YLR284C	ECI1	3.25275	9.59748	Peroxisomal delta3,delta2-enoyl-CoA isomerase, hexameric protein that converts 3-hexenoyl-CoA to trans-2-hexenoyl-CoA, essential for the beta-oxidation of unsaturated fatty acids, oleate-induced
YLR295C	ATP14	2.2765	4.84533	Subunit h of the F0 sector of mitochondrial F1F0 ATP synthase, which is a large, evolutionarily conserved enzyme complex required for ATP synthesis
YLR299W	ECM38	2.092	4.26704	Gamma-glutamyltranspeptidase, major glutathione-degrading enzyme; involved in detoxification of electrophilic xenobiotics; expression induced mainly by nitrogen starvation
YLR312C		4.35562	20.5428	Putative protein of unknown function
YLR327C	TMA10	6.902	119.66	Protein of unknown function that associates with ribosomes; putative homolog of the F1F0-ATPase synthase regulator Stf2p
YLR345W		2.97825	7.88098	Similar to 6-phosphofructo-2-kinase/fructose-2,6-bisphosphatase enzymes responsible for the metabolism of fructoso-2,6-bisphosphate; mRNA expression is repressed by the Rfx1p-Tup1p-Ssn6p repressor complex; YLR345W is not an essential gene
YLR350W	ORM2	2.3175	5.012	Evolutionarily conserved protein, similar to Orm1p, required for resistance to agents that induce unfolded protein response; Orm1p and Orm2p together control membrane biogenesis by coordinating lipid homeostasis with protein quality control
YLR356W	ATG33	3.17075	9.00906	Mitochondrial mitophagy-specific protein; required primarily for mitophagy induced at the post-log phase; not required for other types of selective autophagy or macroautophagy; conserved within fungi, but not in higher eukaryotes
YLR377C	FBP1	4.31313	19.9028	Fructose-1,6-bisphosphatase, key regulatory enzyme in the gluconeogenesis pathway, required for glucose metabolism; undergoes either proteasome-mediated or autophagy-mediated degradation depending on growth conditions; interacts with Vid30p
YLR395C	COX8	2.44825	5.46536	Subunit VIII of cytochrome c oxidase, which is the terminal member of the mitochondrial inner membrane electron transport chain
YML030W	AIM31	2.06975	4.19815	Putative protein of unknown function; GFP-fusion protein localizes to mitochondria; may interact with respiratory chain complexes III or IV; null mutant is viable and displays reduced frequency of mitochondrial genome loss
YML042W	CAT2	3.521	11.4876	Carnitine acetyl-CoA transferase present in both mitochondria and peroxisomes, transfers activated acetyl groups to carnitine to form acetylcarnitine which can be shuttled across membranes
YML054C	CYB2	6.43675	87.0083	Cytochrome b2 (L-lactate cytochrome-c oxidoreductase), component of the mitochondrial intermembrane space, required for lactate utilization; expression is repressed by glucose and anaerobic conditions
YML087C	AIM33	2.02375	4.06667	Putative protein of unknown function, highly conserved across species and orthologous to human CYB5R4; null mutant displays reduced frequency of mitochondrial genome loss
YML089C		2.64575	6.26065	Dubious open reading frame unlikely to encode a functional protein, based on available experimental and comparative sequence data; expression induced by calcium shortage
YML100W	TSL1	4.3375	20.7777	Large subunit of trehalose 6-phosphate synthase (Tps1p)/phosphatase (Tps2p) complex, which converts uridine-5'-diphosphoglucose and glucose 6-phosphate to trehalose, similar to Tps3p and may share function; mutant has aneuploidy tolerance
YML118W	NGL3	2.84975	7.23001	3'-5' exonuclease specific for poly-A RNAs; has a domain similar to a magnesium-dependent endonuclease motif in mRNA deadenylase Ccr4p; similar to Ngl1p and Ngl2p
YML120C	NDI1	4.2505	19.0976	NADH:ubiquinone oxidoreductase, transfers electrons from NADH to ubiquinone in the respiratory chain but does not pump protons, in contrast to the higher eukaryotic multisubunit respiratory complex I; phosphorylated; homolog of human AMID
YML128C	MSC1	5.2915	39.1748	Protein of unknown function; mutant is defective in directing meiotic recombination events to homologous chromatids; the authentic, non-tagged protein is detected in highly purified mitochondria and is phosphorylated
YML131W		2.95725	7.76649	Putative protein of unknown function with similarity to medium chain dehydrogenase/reductases; expression induced by stresses including osmotic shock, DNA damaging agents, and other chemicals; GFP-fusion protein localizes to the cytoplasm
YMR031C	EIS1	3.149	8.87969	Component of the eisosome that is required for proper eisosome assembly; similarity to Ykl050cp and Uso1p; the authentic, non-tagged protein is detected in a phosphorylated state in highly purified mitochondria in high-throughput studies
YMR040W	YET2	2.3595	5.20251	Protein of unknown function that may interact with ribosomes, based on co-purification experiments; homolog of human BAP31 protein
YMR053C	STB2	2.60025	6.06805	Protein that interacts with Sin3p in a two-hybrid assay and is part of a large protein complex with Sin3p and Stb1p
YMR056C	AAC1	3.20375	9.28671	Mitochondrial inner membrane ADP/ATP translocator, exchanges cytosolic ADP for mitochondrially synthesized ATP; phosphorylated; Aac1p is a minor isoform while Pet9p is the major ADP/ATP translocator
YMR081C	ISF1	3.92275	15.1838	Serine-rich, hydrophilic protein with similarity to Mbr1p; overexpression suppresses growth defects of hap2, hap3, and hap4 mutants; expression is under glucose control; cotranscribed with NAM7 in a cyp1 mutant
YMR084W		3.13475	9.14249	Putative protein of unknown function; YMR084W and adjacent ORF YMR085W are merged in related strains
YMR085W		2.87425	7.56265	Putative protein of unknown function; YMR085W and adjacent ORF YMR084W are merged in related strains
YMR090W		2.706	6.53794	Putative protein of unknown function with similarity to DTDP-glucose 4,6-dehydratases; GFP-fusion protein localizes to the cytoplasm; up-regulated in response to the fungicide mancozeb; not essential for viability
YMR105C	PGM2	4.562	23.7163	Phosphoglucomutase, catalyzes the conversion from glucose-1-phosphate to glucose-6-phosphate, which is a key step in hexose metabolism; functions as the acceptor for a Glc-phosphotransferase
YMR107W	SPG4	7.7745	219.944	Protein required for survival at high temperature during stationary phase; not required for growth on nonfermentable carbon sources
YMR110C	HFD1	2.5225	5.75253	Putative fatty aldehyde dehydrogenase, located in the mitochondrial outer membrane and also in lipid particles; has similarity to human fatty aldehyde dehydrogenase (FALDH) which is implicated in Sjogren-Larsson syndrome
YMR118C		2.5695	5.93932	Protein of unknown function with similarity to succinate dehydrogenase cytochrome b subunit; YMR118C is not an essential gene
YMR139W	RIM11	2.345	5.0807	Protein kinase required for signal transduction during entry into meiosis; promotes the formation of the Ime1p-Ume6p complex by phosphorylating Ime1p and Ume6p; shares similarity with mammalian glycogen synthase kinase 3-beta
YMR140W	SIP5	2.241	4.74402	Protein of unknown function; interacts with both the Reg1p/Glc7p phosphatase and the Snf1p kinase
YMR169C	ALD3	3.19075	9.14516	Cytoplasmic aldehyde dehydrogenase, involved in beta-alanine synthesis; uses NAD+ as the preferred coenzyme; very similar to Ald2p; expression is induced by stress and repressed by glucose
YMR174C	PAI3	3.0965	8.55384	Cytoplasmic proteinase A (Pep4p) inhibitor, dependent on Pbs2p and Hog1p protein kinases for osmotic induction; intrinsically unstructured, N-terminal half becomes ordered in the active site of proteinase A upon contact
YMR175W	SIP18	3.22275	9.33737	Phospholipid-binding hydrophilin with a role in dessication resistance; expression is induced by osmotic stress
YMR181C		2.9085	7.50899	Protein of unknown function; mRNA transcribed as part of a bicistronic transcript with a predicted transcriptional repressor RGM1/YMR182C; mRNA is destroyed by nonsense-mediated decay (NMD); YMR181C is not an essential gene
YMR196W		3.277	9.69789	Putative protein of unknown function; green fluorescent protein (GFP)-fusion protein localizes to the cytoplasm; YMR196W is not an essential gene
YMR206W		6.33325	80.6641	Putative protein of unknown function; YMR206W is not an essential gene
YMR250W	GAD1	4.92025	30.2799	Glutamate decarboxylase, converts glutamate into gamma-aminobutyric acid (GABA) during glutamate catabolism; involved in response to oxidative stress
YMR251W	GTO3	3.3675	10.3229	Omega class glutathione transferase; putative cytosolic localization
YMR261C	TPS3	2.50225	5.66577	Regulatory subunit of trehalose-6-phosphate synthase/phosphatase complex, which synthesizes the storage carbohydrate trehalose; expression is induced by stress conditions and repressed by the Ras-cAMP pathway
YMR262W		2.8905	7.48311	Protein of unknown function; interacts weakly with Knr4p; YMR262W is not an essential gene
YMR271C	URA10	3.4425	10.8722	Minor orotate phosphoribosyltransferase (OPRTase) isozyme that catalyzes the fifth enzymatic step in the de novo biosynthesis of pyrimidines, converting orotate into orotidine-5'-phosphate; major OPRTase encoded by URA5
YMR280C	CAT8	5.26575	38.4758	Zinc cluster transcriptional activator necessary for derepression of a variety of genes under non-fermentative growth conditions, active after diauxic shift, binds carbon source responsive elements
YMR311C	GLC8	2.02275	4.06358	Regulatory subunit of protein phosphatase 1 (Glc7p), involved in glycogen metabolism and chromosome segregation; proposed to regulate Glc7p activity via conformational alteration; ortholog of the mammalian protein phosphatase inhibitor 2
YMR322C	SNO4	4.1305	17.5247	Possible chaperone and cysteine protease, similar to bacterial Hsp31 and yeast Hsp31p, Hsp32p, and Hsp33p; DJ-1/ThiJ/PfpI superfamily member; predicted involvement in pyridoxine metabolism; induced by mild heat stress and copper deprivation
YMR323W	ERR3	2.74375	6.69961	Protein of unknown function, has similarity to enolases
YMR325W	PAU19	2.516	5.73424	Protein of unknown function, member of the seripauperin multigene family encoded mainly in subtelomeric regions
YNL036W	NCE103	4.03425	16.471	Carbonic anhydrase; metalloenzyme that catalyzes CO2 hydration to bicarbonate and protons; poorly transcribed under aerobic conditions and at an undetectable level under anaerobic conditions; involved in non-classical protein export pathway
YNL037C	IDH1	2.38375	5.21992	Subunit of mitochondrial NAD(+)-dependent isocitrate dehydrogenase, which catalyzes the oxidation of isocitrate to alpha-ketoglutarate in the TCA cycle
YNL045W	LAP2	2.03275	4.0924	Leucyl aminopeptidase yscIV (leukotriene A4 hydrolase) with epoxide hydrolase activity, metalloenzyme containing one zinc atom; green fluorescent protein (GFP)-fusion protein localizes to the cytoplasm and nucleus
YNL052W	COX5A	2.85075	7.21813	Subunit Va of cytochrome c oxidase, which is the terminal member of the mitochondrial inner membrane electron transport chain; predominantly expressed during aerobic growth while its isoform Vb (Cox5Bp) is expressed during anaerobic growth
YNL055C	POR1	2.91525	7.5436	Mitochondrial porin (voltage-dependent anion channel), outer membrane protein required for the maintenance of mitochondrial osmotic stability and mitochondrial membrane permeability; phosphorylated
YNL092W		2.46925	5.59816	Putative S-adenosylmethionine-dependent methyltransferase of the seven beta-strand family; YNL092W is not an essential gene
YNL093W	YPT53	3.85775	14.9803	Rab family GTPase, similar to Ypt51p and Ypt52p and to mammalian rab5; required for vacuolar protein sorting and endocytosis
YNL115C		2.06675	4.19467	Putative protein of unknown function; green fluorescent protein (GFP)-fusion protein localizes to mitochondria; YNL115C is not an essential gene
YNL117W	MLS1	5.01875	32.5686	Malate synthase, enzyme of the glyoxylate cycle, involved in utilization of non-fermentable carbon sources; expression is subject to carbon catabolite repression; localizes in peroxisomes during growth in oleic acid medium
YNL134C		2.69875	6.49355	Putative protein of unknown function with similarity to dehydrogenases from other model organisms; green fluorescent protein (GFP)-fusion protein localizes to both the cytoplasm and nucleus and is induced by the DNA-damaging agent MMS
YNL144C		2.60075	6.08096	Putative protein of unknown function; non-tagged protein is detected in highly purified mitochondria in high-throughput studies; contains a PH domain and binds phosphatidylinositols and phosphatidylethanolamine in a large-scale study
YNL156C	NSG2	2.19975	4.59651	Protein involved in regulation of sterol biosynthesis; specifically stabilizes Hmg2p, one of two HMG-CoA isoenzymes that catalyze the rate-limiting step in sterol biosynthesis; homolog of mammalian INSIG proteins
YNL160W	YGP1	6.25175	76.3067	Cell wall-related secretory glycoprotein; induced by nutrient deprivation-associated growth arrest and upon entry into stationary phase; may be involved in adaptation prior to stationary phase entry; has similarity to Sps100p
YNL173C	MDG1	2.9405	7.67683	Plasma membrane protein involved in G-protein mediated pheromone signaling pathway; overproduction suppresses bem1 mutations
YNL194C		7.35225	163.661	Integral membrane protein required for sporulation and plasma membrane sphingolipid content; has sequence similarity to SUR7 and FMP45; GFP-fusion protein is induced in response to the DNA-damaging agent MMS
YNL195C		5.57425	47.7038	Putative protein of unknown function; shares a promoter with YNL194C; the authentic, non-tagged protein is detected in highly purified mitochondria in high-throughput studies
YNL200C		3.48	11.1778	NADHX epimerase; catalyzes isomerization of (R)- and (S)-NADHX; homologous to AIBP in mammals and the N- terminal domain of YjeF in E.coli; enzyme is widespread in eukaryotes, prokaryotes and archaea; the authentic, non-tagged protein is detected in highl
YNL202W	SPS19	2.8465	7.30651	Peroxisomal 2,4-dienoyl-CoA reductase, auxiliary enzyme of fatty acid beta-oxidation; homodimeric enzyme required for growth and sporulation on petroselineate medium; expression induced during late sporulation and in the presence of oleate
YNL208W		2.05125	4.18112	Protein of unknown function; may interact with ribosomes, based on co-purification experiments; authentic, non-tagged protein is detected in purified mitochondria in high-throughput studies; potential orthologs found in other fungi
YNL237W	YTP1	2.51325	5.71085	Probable type-III integral membrane protein of unknown function, has regions of similarity to mitochondrial electron transport proteins
YNL274C	GOR1	3.2185	9.3107	Glyoxylate reductase; null mutation results in increased biomass after diauxic shift; the authentic, non-tagged protein is detected in highly purified mitochondria in high-throughput studies
YNL305C	BXI1	2.9035	7.48803	Protein involved in apoptosis; variously described as containing a BCL-2 homology (BH3) domain or as a member of the BAX inhibitor family; reported to promote apoptosis under some conditions and to inhibit it in others; localizes to ER and vacuole; may li
YNR001C	CIT1	3.82337	14.2333	Citrate synthase, catalyzes the condensation of acetyl coenzyme A and oxaloacetate to form citrate; the rate-limiting enzyme of the TCA cycle; nuclear encoded mitochondrial protein
YNR002C	ATO2	5.398	42.2254	Putative transmembrane protein involved in export of ammonia, a starvation signal that promotes cell death in aging colonies; phosphorylated in mitochondria; member of the TC 9.B.33 YaaH family; homolog of Ady2p and Y. lipolytica Gpr1p
YNR007C	ATG3	2.3645	5.16847	E2-like enzyme involved in autophagy and the cytoplasm-to-vacuole targeting (Cvt) pathway; plays a role in formation of Atg8p-phosphatidylethanolamine conjugates, which are involved in membrane dynamics during autophagy and Cvt
YNR014W		2.9205	7.57519	Putative protein of unknown function; expression is cell-cycle regulated, Azf1p-dependent, and heat-inducible
YNR034W-A		6.80438	112.282	Putative protein of unknown function; expression is regulated by Msn2p/Msn4p
YNR064C		4.05387	16.6726	Epoxide hydrolase, member of the alpha/beta hydrolase fold family; may have a role in detoxification of epoxides
YNR073C		3.30888	9.91478	Putative mannitol dehydrogenase
YOL032W	OPI10	2.13087	4.39022	Protein with a possible role in phospholipid biosynthesis, based on inositol-excreting phenotype of the null mutant and its suppression by exogenous choline
YOL048C	RRT8	3.91763	15.1133	Putative protein of unknown function; identified in a screen for mutants with increased levels of rDNA transcription; green fluorescent protein (GFP)-fusion protein localizes to lipid particles
YOL052C-A	DDR2	6.9905	127.221	Multistress response protein, expression is activated by a variety of xenobiotic agents and environmental or physiological stresses
YOL082W	ATG19	2.82425	7.09632	Receptor protein specific for the cytoplasm-to-vacuole targeting (Cvt) pathway; delivers cargo proteins aminopeptidase I (Lap4p) and alpha-mannosidase (Ams1p) to the phagophore assembly site for packaging into Cvt vesicles
YOL083W	ATG34	4.21075	18.5174	Receptor protein involved in selective autophagy during starvation; specifically involved in the transport of cargo protein alpha-mannosidase (Ams1p); Atg19p paralog
YOL084W	PHM7	3.46925	11.0754	Protein of unknown function, expression is regulated by phosphate levels; green fluorescent protein (GFP)-fusion protein localizes to the cell periphery and vacuole
YOL126C	MDH2	4.38575	20.9062	Cytoplasmic malate dehydrogenase, one of three isozymes that catalyze interconversion of malate and oxaloacetate; involved in the glyoxylate cycle and gluconeogenesis during growth on two-carbon compounds; interacts with Pck1p and Fbp1
YOL161C	PAU20	2.428	5.38914	Protein of unknown function, member of the seripauperin multigene family encoded mainly in subtelomeric regions; expression induced by low temperature and also by anaerobic conditions; induced during alcoholic fermentation
YOR019W		2.49625	5.65719	Protein of unknown function that may interact with ribosomes, based on co-purification experiments
YOR031W	CRS5	4.935	30.6068	Copper-binding metallothionein, required for wild-type copper resistance
YOR036W	PEP12	2.2775	4.86837	Target membrane receptor (t-SNARE) for vesicular intermediates traveling between the Golgi apparatus and the vacuole; controls entry of biosynthetic, endocytic, and retrograde traffic into the prevacuolar compartment; syntaxin
YOR065W	CYT1	2.68075	6.41578	Cytochrome c1, component of the mitochondrial respiratory chain; expression is regulated by the heme-activated, glucose-repressed Hap2p/3p/4p/5p CCAAT-binding complex
YOR100C	CRC1	4.45375	21.9395	Mitochondrial inner membrane carnitine transporter, required for carnitine-dependent transport of acetyl-CoA from peroxisomes to mitochondria during fatty acid beta-oxidation
YOR107W	RGS2	2.8105	7.03214	Negative regulator of glucose-induced cAMP signaling; directly activates the GTPase activity of the heterotrimeric G protein alpha subunit Gpa2p
YOR120W	GCY1	3.30625	9.96333	Putative NADP(+) coupled glycerol dehydrogenase, proposed to be involved in an alternative pathway for glycerol catabolism; also has mRNA binding activity; member of the aldo-keto reductase (AKR) family
YOR152C		2.3005	4.92879	Putative protein of unknown function; YOR152C is not an essential gene
YOR161C	PNS1	2.553	5.87016	Protein of unknown function; has similarity to Torpedo californica tCTL1p, which is postulated to be a choline transporter, neither null mutation nor overexpression affects choline transport
YOR173W	DCS2	4.84375	28.828	Non-essential, stress induced regulatory protein; modulates m7G-oligoribonucleotide metabolism; inhibits Dcs1p; regulated by Msn2p, Msn4p, and the Ras-cAMP-cAPK signaling pathway; mutant has increased aneuploidy tolerance
YOR178C	GAC1	3.17075	9.05801	Regulatory subunit for Glc7p type-1 protein phosphatase (PP1), tethers Glc7p to Gsy2p glycogen synthase, binds Hsf1p heat shock transcription factor, required for induction of some HSF-regulated genes under heat shock
YOR185C	GSP2	4.6955	25.928	GTP binding protein (mammalian Ranp homolog) involved in the maintenance of nuclear organization, RNA processing and transport; interacts with Kap121p, Kap123p and Pdr6p (karyophilin betas); Gsp1p homolog that is not required for viability
YOR186W		2.11475	4.36886	Putative protein of unknown function; proper regulation of expression during heat stress is sphingolipid-dependent
YOR215C	AIM41	3.0785	8.44798	Putative protein of unknown function; the authentic protein is detected in highly purified mitochondria in high-throughput studies; null mutant displays reduced frequency of mitochondrial genome loss
YOR220W	RCN2	2.90475	7.5092	Protein of unknown function; green fluorescent protein (GFP)-fusion protein localizes to the cytoplasm and is induced in response to the DNA-damaging agent MMS; phosphorylated in response to alpha factor
YOR228C		3.05925	8.3354	Protein of unknown function, localized to the mitochondrial outer membrane
YOR285W	RDL1	2.214	4.64843	Protein of unknown function containing a rhodanese-like domain; localized to the mitochondrial outer membrane
YOR289W		2.7965	6.9517	Putative protein of unknown function; transcription induced by the unfolded protein response; green fluorescent protein (GFP)-fusion protein localizes to both the cytoplasm and the nucleus
YOR292C		2.26175	4.79573	Putative protein of unknown function; green fluorescent protein (GFP)-fusion protein localizes to the vacuole; YOR292C is not an essential gene
YOR317W	FAA1	2.1865	4.55346	Long chain fatty acyl-CoA synthetase, activates imported fatty acids with a preference for C12:0-C16:0 chain lengths; functions in long chain fatty acid import; accounts for most acyl-CoA synthetase activity; localized to lipid particles
YOR343C		2.4205	5.35753	Dubious open reading frame unlikely to encode a functional protein, based on available experimental and comparative sequence data
YOR347C	PYK2	3.31575	9.97507	Pyruvate kinase that appears to be modulated by phosphorylation; PYK2 transcription is repressed by glucose, and Pyk2p may be active under low glycolytic flux
YOR348C	PUT4	4.30625	19.7845	Proline permease, required for high-affinity transport of proline; also transports the toxic proline analog azetidine-2-carboxylate (AzC); PUT4 transcription is repressed in ammonia-grown cells
YOR352W		2.251	4.76316	Putative protein of unknown function; expression levels regulated by Arg5,6p; green fluorescent protein (GFP)-fusion protein localizes to the cytoplasm and nucleus
YOR374W	ALD4	3.85025	14.4379	Mitochondrial aldehyde dehydrogenase, required for growth on ethanol and conversion of acetaldehyde to acetate; phosphorylated; activity is K+ dependent; utilizes NADP+ or NAD+ equally as coenzymes; expression is glucose repressed
YOR386W	PHR1	3.11275	8.65111	DNA photolyase involved in photoreactivation, repairs pyrimidine dimers in the presence of visible light; induced by DNA damage; regulated by transcriptional repressor Rph1p
YOR389W		2.21825	4.65377	Putative protein of unknown function; expression regulated by copper levels
YOR391C	HSP33	4.7965	27.8052	Possible chaperone and cysteine protease with similarity to E. coli Hsp31 and S. cerevisiae Hsp31p, Hsp32p, and Sno4p; member of the DJ-1/ThiJ/PfpI superfamily, which includes human DJ-1 involved in Parkinson's disease
YOR393W	ERR1	2.5155	5.72909	Protein of unknown function, has similarity to enolases
YOR394W	PAU21	2.592	6.09211	Protein of unknown function, member of the seripauperin multigene family encoded mainly in subtelomeric regions; identical to Pau22p; encodes 2 proteins that are translated from 2 different start codons
YPL003W	ULA1	2.034	4.09881	Protein that acts together with Uba3p to activate Rub1p before its conjugation to proteins (neddylation), which may play a role in protein degradation
YPL004C	LSP1	3.436	10.8245	Primary component of eisosomes, which are large immobile patch structures at the cell cortex associated with endocytosis, along with Pil1p and Sur7p; null mutants show activation of Pkc1p/Ypk1p stress resistance pathways; member of the BAR domain family
YPL015C	HST2	2.55025	5.85869	Cytoplasmic member of the silencing information regulator 2 (Sir2) family of NAD(+)-dependent protein deacetylases; modulates nucleolar (rDNA) and telomeric silencing; possesses NAD(+)-dependent histone deacetylase activity in vitro
YPL017C	IRC15	3.2505	9.61747	Microtubule associated protein; regulates microtubule dynamics; required for accurate meiotic chromosome segregation; null mutant displays large budded cells due to delayed mitotic progression, increased levels of spontaneous Rad52 foci
YPL036W	PMA2	2.2345	4.70967	Plasma membrane H+-ATPase, isoform of Pma1p, involved in pumping protons out of the cell; regulator of cytoplasmic pH and plasma membrane potential
YPL054W	LEE1	5.40625	42.4266	Zinc-finger protein of unknown function
YPL077C		2.186	4.56977	Putative protein of unknown function; regulates PIS1 expression; mutant displays spore wall assembly defect in ether sensitivity screen; YPL077C is not an essential gene
YPL078C	ATP4	2.1945	4.57837	Subunit b of the stator stalk of mitochondrial F1F0 ATP synthase, which is a large, evolutionarily conserved enzyme complex required for ATP synthesis; contributes to the oligomerization of the complex; phosphorylated
YPL087W	YDC1	2.5475	5.85169	Alkaline dihydroceramidase, involved in sphingolipid metabolism; preferentially hydrolyzes dihydroceramide to a free fatty acid and dihydrosphingosine; has a minor reverse activity
YPL113C		2.8195	7.06559	Glyoxylate reductase; acts on glyoxylate and hydroxypyruvate substrates; YPL113C is not an essential gene
YPL119C	DBP1	2.164	4.48197	Putative ATP-dependent RNA helicase of the DEAD-box protein family; mutants show reduced stability of the 40S ribosomal subunit scanning through 5' untranslated regions of mRNAs
YPL123C	RNY1	3.05475	8.30945	Vacuolar RNase of the T(2) family, relocalizes to the cytosol where it cleaves tRNAs upon oxidative or stationary phase stress; promotes apoptosis under stress conditions and this function is independent of its catalytic activity
YPL134C	ODC1	2.3645	5.15203	Mitochondrial inner membrane transporter, exports 2-oxoadipate and 2-oxoglutarate from the mitochondrial matrix to the cytosol for lysine and glutamate biosynthesis and lysine catabolism; suppresses, in multicopy, an fmc1 null mutation
YPL147W	PXA1	3.7315	13.3785	Subunit of a heterodimeric peroxisomal ATP-binding cassette transporter complex (Pxa1p-Pxa2p), required for import of long-chain fatty acids into peroxisomes; similarity to human adrenoleukodystrophy transporter and ALD-related proteins
YPL154C	PEP4	2.40475	5.30627	Vacuolar aspartyl protease (proteinase A), required for the posttranslational precursor maturation of vacuolar proteinases; important for protein turnover after oxidative damage; synthesized as a zymogen, self-activates
YPL166W	ATG29	2.11275	4.3262	Autophagy-specific protein that is required for recruitment of other ATG proteins to the pre-autophagosomal structure (PAS); interacts with Atg17p and localizas to the PAS in a manner interdependent with Atg17p and Cis1p; not conserved
YPL171C	OYE3	2.19925	4.59273	Conserved NADPH oxidoreductase containing flavin mononucleotide (FMN), homologous to Oye2p with different ligand binding and catalytic properties; has potential roles in oxidative stress response and programmed cell death
YPL185W		2.285	4.88323	Dubious open reading frame unlikely to encode a protein, based on available experimental and comparative sequence data; partially overlaps the verified gene UIP4/YPL186C
YPL186C	UIP4	3.1645	8.96762	Protein that interacts with Ulp1p, a Ubl (ubiquitin-like protein)-specific protease for Smt3p protein conjugates; detected in a phosphorylated state in the mitochondrial outer membrane; also detected in ER and nuclear envelope
YPL196W	OXR1	2.512	5.70946	Protein of unknown function required for normal levels of resistance to oxidative damage, null mutants are sensitive to hydrogen peroxide; member of a conserved family of proteins found in eukaryotes
YPL201C	YIG1	2.14475	4.55652	Protein that interacts with glycerol 3-phosphatase and plays a role in anaerobic glycerol production; localizes to the nucleus and cytosol
YPL203W	TPK2	3.07575	8.46306	cAMP-dependent protein kinase catalytic subunit; promotes vegetative growth in response to nutrients via the Ras-cAMP signaling pathway; partially redundant with Tpk1p and Tpk3p; localizes to P-bodies during stationary phase
YPL223C	GRE1	2.7495	6.72826	Hydrophilin of unknown function; stress induced (osmotic, ionic, oxidative, heat shock and heavy metals); regulated by the HOG pathway
YPL224C	MMT2	2.04675	4.13335	Putative metal transporter involved in mitochondrial iron accumulation; closely related to Mmt1p
YPL230W	USV1	3.3865	10.579	Putative transcription factor containing a C2H2 zinc finger; mutation affects transcriptional regulation of genes involved in growth on non-fermentable carbon sources, response to salt stress and cell wall biosynthesis
YPL265W	DIP5	2.02625	4.0827	Dicarboxylic amino acid permease, mediates high-affinity and high-capacity transport of L-glutamate and L-aspartate; also a transporter for Gln, Asn, Ser, Ala, and Gly
YPL277C		2.35	5.12509	Putative protein of unknown function; localized to the membranes; gene expression regulated by copper levels
YPL278C		2.137	4.42554	Putative protein of unknown function; gene expression regulated by copper levels
YPL280W	HSP32	4.269	19.3704	Possible chaperone and cysteine protease with similarity to E. coli Hsp31 and S. cerevisiae Hsp31p, Hsp33p, and Sno4p; member of the DJ-1/ThiJ/PfpI superfamily, which includes human DJ-1 involved in Parkinson's disease
YPR026W	ATH1	2.679	6.40929	Acid trehalase required for utilization of extracellular trehalose
YPR030W	CSR2	4.614	24.5051	Nuclear protein proposed to regulate utilization of nonfermentable carbon sources and endocytosis of plasma membrane proteins; overproduction suppresses chs5 spa2 lethality at high temp; ubiquitinated by Rsp5p, deubiquitinated by Ubp2p
YPR061C	JID1	2.1745	4.51429	Probable Hsp40p co-chaperone, has a DnaJ-like domain and appears to be involved in ER-associated degradation of misfolded proteins containing a tightly folded cytoplasmic domain; inhibits replication of Brome mosaic virus in S. cerevisiae
YPR127W		2.03625	4.10463	Protein of unknown function, differentially expressed during alcoholic fermentation; expression activated by transcription factor YRM1/YOR172W; green fluorescent protein (GFP)-fusion protein localizes to both the cytoplasm and the nucleus
YPR149W	NCE102	2.90075	7.48673	Protein of unknown function; contains transmembrane domains; involved in secretion of proteins that lack classical secretory signal sequences; component of the detergent-insoluble glycolipid-enriched complexes (DIGs)
YPR151C	SUE1	5.42375	42.9369	Mitochondrial protein required for degradation of unstable forms of cytochrome c
YPR154W	PIN3	2.31	4.9721	Protein that induces appearance of [PIN+] prion when overproduced
YPR160W	GPH1	6.83075	113.89	Non-essential glycogen phosphorylase required for the mobilization of glycogen, activity is regulated by cyclic AMP-mediated phosphorylation, expression is regulated by stress-response elements and by the HOG MAP kinase pathway
YPR184W	GDB1	4.7695	27.3256	Glycogen debranching enzyme containing glucanotranferase and alpha-1,6-amyloglucosidase activities, required for glycogen degradation; phosphorylated in mitochondria; activity is inhibited by Igd1p
YPR191W	QCR2	2.0285	4.08115	Subunit 2 of the ubiquinol cytochrome-c reductase complex, which is a component of the mitochondrial inner membrane electron transport chain; phosphorylated; transcription is regulated by Hap1p, Hap2p/Hap3p, and heme
YPR193C	HPA2	3.041	8.31838	Tetrameric histone acetyltransferase with similarity to Gcn5p, Hat1p, Elp3p, and Hpa3p; acetylates histones H3 and H4 in vitro and exhibits autoacetylation activity
